# Supplementary material for: Development of a scale for the evaluation of the quality of the shared decision process in multiple sclerosis patients
Source: PLoS One. 2022 May 13;17(5):e0268125. doi: 10.1371/journal.pone.0268125 (PMC9106213; doi:10.1371/journal.pone.0268125)
Supplement: S1 File — (XLSX) [file pone.0268125.s001.xlsx]

## Sheet: biostatech_enero_2021
ID	Phase	Questionnaire	Sex	Birth date	Treatment	DMT line	DMT beginning date	Time_DMT	MS	Diagnosis date	First symptom date	Age at diagnosis	Age at first symptom	Time disease at test	Age at test	EDSS	ARR	Date last relapse	Number relapses	Number DMT	Prior DMT	Reason switch	Date test	Q1	Q2	Q3	Q4	Q5	Q6	Q7	Q8	Q9	Q10	Columna1	Q11	Q12	Q13	Q14	Q15	Q16	Q17	Q18	Q19	Q20	Q21	Q22	Q23	Q24	Q25
1	1	1	Female	1967-01-01	Dimetilfumarato	1st line	2017-01-05	1.16164	SPMS	2004-03-18	2003-12-03	37.2356	36.9452	13.9726	51.2082	6.5	0	2013-02-09	13	4	Natalizumab	efficacy	2018-03-05	Totally agree	Agree	Totally agree	Agree	Totally agree	Quite	Quite	Quite	Risk	Si	Patient association	tottally disagree	tottaly disagree	Quite capable	Not capable	Yes	Lot	Nothing	Nothing	Nothing	Very easy	Very easy	Few effective	Little satisfied	Disagree	Agree
2	1	1	Female	1992-07-31	Copaxone	1st line	2010-08-01	7.59726	RRMS	2007-10-04	2007-09-20	15.1863	15.1479	10.4247	25.611	2	1	2018-01-12	5	1	Rebif	adverse event	2018-03-05	Totally agree	Totally agree	Agree	Disagree	Totally agree	Lot	Nothing	Nothing	No risk	Si	Internet	Agree	Agree	Quite capable	Quite capable	No					Very easy	Very easy	Quite effective	Quite satisfied	Agree	Agree
3	1	1	Female	1987-07-07	Copaxone	1st line	2012-01-01	6.17808	RRMS	2011-11-10	2010-02-01	24.3616	22.589	6.32055	30.6822	2	1	2017-08-02	9	0	naive	naive	2018-03-05	Totally agree	Totally agree	Agree	Totally disagree	Totally agree	Quite	Nothing	NOthing	No risk	Si	Internet	Agree	Totally agree	Quite capable	Quite capable	Yes	Quite	Few	Lot	Quite	Very easy	Very easy	Quite effective	Quite satisfied	Totally agree	Agree
4	1	1	Female	1977-08-11	Rituximab	2nd line	2017-04-21	0.876712	PPMS	2017-04-05	2013-06-15	39.6767	35.8685	0.920548	40.5973	4	0		0	0	naive	naive	2018-03-07	Totally agree	Agree	Totally agree	Agree	Agree	Quite	Quite	Quite	Risk	Si	Internet	Agree	Disagree	Not capable	Little capable	No					Quite simple	Not simple	Quite effective	Little satisfied	Disagree	Agree
5	1	1	Male	1992-12-09	Alemtuzumab	2nd line	2016-02-21	2.0411	RRMS	2015-09-02	2013-09-01	22.7452	20.7425	2.51233	25.2575	4	1	2017-09-10	9	0	naive	naive	2018-03-07	Agree	Agree	Totally agree	Totally agree	Agree	lot	Few	Quite	Risk	Si	Internet	Disagree	Agree	Very capable	Quite capable	No					Quite simple	Little simple	Quite effective	Quite satisfied	Agree	Agree
6	1	1	Male	1984-12-18	Rebif	1st line	2018-02-05	0.0767123	RRMS	2017-09-24	2017-07-04	32.789	32.5644	0.443836	33.2329	0	2	2017-09-24	2	0	naive	naive	2018-03-05	Totally agree	Totally agree	Totally agree	Totally agree	Totally agree	lot	Lot	Lot	Risk	Si	Patient association, MS patients , internet	Agree	Agree	Little capable	Little capable	Yes	Few	Few	Few	Few	Very easy	Very easy	Few effective	Quite satisfied	Agree	Totally agree
7	1	1	Female	1986-08-24	Fingolimod	2nd line	2014-08-25	3.53973	RRMS	2014-06-11	2013-09-01	27.8164	27.0411	3.74521	31.5616	1	0	2014-07-01	3	0	naive	naive	2018-03-09	Totally agree	Totally agree	Totally agree	Agree	Totally agree	Lot	Lot	Quite	Risk	No		Totally agree	Agree	Quite capable	Quite capable	Yes	Few	Quite	Lot	Quite	Very easy	Very easy	Few effective	Quite satisfied	Agree	Agree
8	1	1	Female	1970-04-28	Avonex	1st line	2009-02-01	9.11233	RRMS	2007-08-27	2006-01-01	37.3562	35.7041	10.5479	47.9041	1	0	2014-07-17	3	0	naive	naive	2018-03-12	Disagree	Totally disagree	Totally disagree	Totally disagree	Agree	Few	Few	nothing	Risk	Si	Patient association, MS patients , internet	Agree	Agree	Quite capable	Quite capable	Yes	Quite	Quite	Quite	Quite	Quite simple	Quite simple	Few effective	Quite satisfied	Agree	Agree
9	1	1	Female	1973-04-25	Fingolimod	2nd line	2017-01-13	1.1589	RRMS	1998-05-04	1993-08-01	25.0411	20.2822	19.8685	44.9096	2	0	2016-07-11	5	1	Copaxone	efficacy	2018-03-12	Totally agree	Totally agree	Totally agree	Totally agree	Totally agree	Quite	Quite	Quite	Low risk	No		Totally agree	Totally agree	Quite capable	Quite capable	No					Very easy	Very easy	Quite effective	Quite satisfied	Agree	Agree
10	1	1	Male	1981-03-23	Rebif	1st line	2001-12-24	16.2301	RRMS	2001-09-10	1999-10-07	20.4822	18.5534	16.5178	37	0	0	2004-06-09	5	0	naive	naive	2018-03-14	Totally agree	Totally agree	Totally agree	Totally agree	Totally agree	Lot	Lot	Quite	Low risk	No		Totally agree	Totally agree	Very capable	Very capable	Yes	Few	Few	Few	Nothing	Quite simple	Quite simple	Quite effective	Very satisfied	Totally agree	Totally agree
11	1	1	Female	1980-01-21	Dimetilfumarato	1st line	2014-07-10	3.65479	RRMS	2013-07-12	2009-01-01	33.4959	28.9671	4.64932	38.1452	1	0	2013-12-15	3	1	Avonex	efficacy	2018-03-05	Totally agree	Totally agree	Totally agree	Agree	Totally agree	Quite	Lot	nothing	No risk	Si	Internet	Totally agree	Totally agree	Quite capable	Quite capable	Yes	Few	Few	Few	Nothing	Very easy	Very easy	Quite effective	Quite effective	Agree	Agree
12	1	1	Female	1962-03-03	Alemtuzumab	2nd line	2016-04-25	1.86575	RRMS	2002-01-25	1994-12-01	39.926	32.7699	16.1233	56.0493	2	0	2013-08-04	10	3	Fingolimod	adverse event	2018-03-07	Totally agree	Totally agree	Totally agree	Totally agree	Totally agree	Lot	Lot	Lot	High risk	No		Totally agree	Totally agree	Quite capable	Quite capable	No					Quite simple	Quite simple	Quite effective	Quite satisfied	Agree	Agree
13	1	1	Female	1980-03-23	Natalizumab	2nd line	2016-06-21	1.72877	RRMS	2013-04-30	2012-10-01	33.126	32.5479	4.87397	38	4	1	2017-07-18	6	2	Fingolimod	efficacy	2018-03-14	Totally agree	Totally agree	Totally agree	Totally agree	Totally agree	Quite	Lot	Quite	Low risk	Si	Patient association, MS patients , internet,	Agree	Totally agree	Quite capable	Quite capable	Yes	Quite	Quite	Quite	Few	Quite simple	Quite simple	Quite effective	Quite satisfied	Agree	Agree
14	1	1	Male	1968-09-09	Teriflunomida	1st line	2018-03-08	0.0164384	RRMS	2016-03-09	2015-02-17	47.5288	46.4712	2.0137	49.5425	0	0	2016-03-01	2	0	naive	naive	2018-03-14	Totally agree	Totally agree	Totally agree	Totally agree	Totally agree	Quite	Quite	Quite	Low risk	No		Totally agree	Totally agree	Quite capable	Quite capable	No					Very easy	Very easy	Quite effective	Quite satisfied	Agree	Agree
15	1	1	Female	1973-12-22	Copaxone	1st line	2017-10-20	0.39726	RRMS	2017-03-21	2010-08-15	43.274	36.6712	0.980822	44.2548	1	0	2010-08-15	1	0	naive	naive	2018-03-14	Totally agree	Agree	Totally agree	agree	Agree	Quite	Quite	few	Low risk	Si	Internet	Agree	Agree	Quite capable	Quite capable	Yes	Quite	Quite	few	Few	Not simple	Quite simple	Quite effective	Quite satisfied	Agree	Agree
16	1	1	Male	1981-01-13	Rebif	1st line	2003-05-01	15.1863	RRMS	2003-03-03	2002-09-28	22.1479	21.7205	15.3479	37.4959	1	0	2010-12-29	4	0	naive	naive	2018-07-04	Agree	agree	Agree	agree	Totally agree	Quite	Few	few	Risk	Si	Patient association, MS patients	Agree	Agree	Quite capable	Quite capable	Yes	Few	Quite	Quite	Few	Quite simple	Quite simple	Quite effective	Quite satisfied	Agree	Agree
17	1	1	Female	1978-04-08	Dimetilfumarato	1st line	2018-02-15	0.0767123	RRMS	2003-05-15	2002-03-27	25.1178	23.9836	14.8438	39.9616	0	0	2014-03-01	3	1	Avonex	adverse event	2018-03-15	Totally agree	Totally agree	Totally agree	Totally agree	Totally agree	Lot	Lot	Lot	Low risk	No		Totally agree	Totally agree	Very capable	Very capable	No					Very easy	Very easy	Very effective	Very satisfied	Totally agree	Totally agree
18	1	1	Female	1978-03-28	Fingolimod	2nd line	2017-08-31	0.536986	RRMS	2008-03-17	2008-03-01	29.9918	29.9479	10	39.9918	0	0	2016-10-24	6	1	Rebif	efficacy	2018-03-15	Totally agree	Totally agree	Totally agree	Totally agree	Totally agree	Lot	Lot	Lot	Low risk	No		Totally agree	Totally agree	Quite capable	Very capable	Yes	Few	Few	Nothing	Few	Very easy	Very easy	Very effective	Very satisfied	Totally agree	Totally agree
19	1	1	Female	1984-04-11	Fingolimod	2nd line	2017-05-12	0.841096	RRMS	2010-12-01	2010-06-01	26.6575	26.1562	7.29041	33.9479	2	0	2016-01-02	4	3	Dimetilfumarato	efficacy	2018-03-15	Totally agree	Totally agree	Totally agree	Totally agree	Agree	Lot	Quite	Quite	Low risk	No		Totally agree	Totally agree	Very capable	Quite capable	No					Very easy	Very easy	Very effective	Quite satisfied	Totally agree	Totally agree
20	1	1	Female	1983-01-12	Natalizumab	2nd line	2018-02-23	0.0356164	RRMS	2017-09-04	2017-08-08	34.6685	34.5945	0.506849	35.1753	1.5	3	2018-03-08	4	0	naive	naive	2018-03-08	Totally agree	Totally agree	Agree	Totally agree	Totally agree	Quite	Quite	nothing	No risk	Si	Patient association, internet	Totally agree	Totally agree	Little capable	Little capable	No					Very easy	Very easy	Ineffective	Not satified	Disagree	Totally agree
21	1	1	Female	1969-07-18	Dimetilfumarato	1st line	2017-11-30	0.260274	RRMS	2017-09-29	2017-09-28	48.2329	48.2301	0.430137	48.663	4	2	2018-03-05	3	0	naive	naive	2018-03-05	Agree	Totally disagree	Totally disagree	Totally disagree	Disagree	Few	Quite	nothing	Risk	Si	General doctor	totally disagree	totally disagree	Quite capable	Quite capable	Yes	Few	Nothing	Few	Nothing	Very easy	Very easy	Quite effective	Quite satisfied	Agree	Agree
22	1	1	Female	1972-09-14	Teriflunomida	1st line	2017-10-11	0.427397	RRMS	1999-11-22	1999-08-19	27.2055	26.9452	18.326	45.5315	6	2	2018-02-19	15	3	Laquinimod	adverse event	2018-03-16	Agree	agree	Agree	Totally agree	Totally agree	Lot	Lot	Lot	Low risk	No		Totally agree	Totally agree	Quite capable	Quite capable	No					Very easy	Very easy	Quite effective	Very satisfied	Agree	Agree
23	1	1	Female	1976-10-17	Alemtuzumab	2nd line	2017-01-09	1.18082	RRMS	2003-03-01	2000-12-27	26.3863	24.211	15.0521	41.4384	4	1	2018-06-08	8	2	Fingolimod	efficacy	2018-03-16	Totally agree	Totally agree	Totally agree	Totally agree	Totally agree	Quite	Quite	Quite	Low risk	Si	Nurse	Totally agree	Totally agree	Little capable	Quite capable	Yes	Lot	Lot	Quite	Nothing	Very easy	Very easy	Few effective	Quite satisfied	agree	Totally agree
24	1	1	Female	1975-09-29	Alemtuzumab	2nd line	2016-12-02	1.29315	RRMS	2013-02-13	2012-12-28	37.4027	37.274	5.09589	42.4986	2	0	2015-12-08	2	2	Teriflunomida	efficacy	2018-03-19	Totally agree	Totally agree	Totally agree	Agree	Totally agree	Quite	Quite	few	Risk	Si	Internet	Totally agree	Totally agree	Little capable	Little capable	Yes	Few	Few	Quite	Quite	Quite simple	Quite simple	Few effective	Little satisfied	Disagree	Totally agree
25	1	1	Female	1988-12-12	Dimetilfumarato	1st line	2015-09-03	2.55068	RRMS	2010-12-29	2010-07-20	22.0603	21.6164	7.23288	29.2932	0	0	2011-06-24	3	1	Copaxone	adverse event	2018-03-22	Totally agree	Totally agree	Totally agree	Totally agree	Totally agree	Lot	Lot	Lot	Risk	No		Totally agree	Totally agree	Quite capable	Quite capable	No					Very easy	Very easy	Quite effective	Quite satisfied	Agree	Agree
26	1	1	Female	1972-02-16	Fingolimod	2nd line	2018-02-02	0.134247	RRMS	2016-03-17	2016-03-08	44.1123	44.0877	2.01644	46.1288	3	1	2017-11-10	2	1	Teriflunomida	efficacy	2018-03-23	Agree	agree	Totally agree	Agree	Agree	Quite	Lot	Lot	Low risk	No		Agree	Agree	Quite capable	Quite capable	No					Very easy	Very easy	Quite effective	Very satisfied	Totally agree	Agree
27	1	1	Male	1977-06-09	Rebif	1st line	2009-01-01	9.2274	RRMS	2007-03-01	2005-07-01	29.7452	28.0795	11.0685	40.8137	2	0	2007-03-01	2	0	naive	naive	2018-03-23	Agree	agree	Disagree	Disagree	Agree	Quite	Lot	Quite	Risk	No		Agree	Totally agree	Quite capable	Little capable	Yes	Quite	Quite	Quite	Quite	Quite simple	Quite simple	Few effective	Little satisfied	Disagree	Agree
28	1	1	Female	1970-06-29	Avonex	1st line	2012-09-07	5.54247	RRMS	2011-11-15	2009-09-21	41.4082	39.2575	6.35616	47.7644	0	0	2009-09-21	1	0	naive	naive	2018-03-23	Totally agree	Totally agree	Totally agree	Totally agree	Totally agree	Lot	Lot	Lot	No risk	No		Totally agree	Totally agree	Very capable	Quite capable	Yes	Few	Few	Few	Few	Very easy	Very easy	Very effective	Very satisfied	Totally agree	Totally agree
29	1	1	Female	1976-09-21	Teriflunomida	1st line	2015-11-05	2.38082	RRMS	2003-05-02	2002-12-20	26.6274	26.263	14.9014	41.5288	2	0	2015-04-13	11	2	Dimetilfumarato	adverse event	2018-03-23	Totally agree	Totally agree	Totally agree	Totally agree	Totally agree	Lot	Lot	Quite	Low risk	No		Totally agree	Agree	Quite capable	Quite capable	Yes	Quite	Lot	Nothing	Lot	Very easy	Very easy	Quite effective	Little satisfied	Agree	Agree
30	1	1	Male	1972-08-14	Teriflunomida	1st line	2015-11-06	2.40822	RRMS	2011-08-08	2011-08-01	39.0082	38.989	6.65753	45.6658	2	0	2011-08-01	1	2	Betaferon	adverse event	2018-04-03	Totally agree	Totally agree	Totally agree	Totally agree	Totally agree	Lot	Quite	Quite	Low risk	No		Totally agree	Totally agree	Quite capable	Quite capable	No					Very easy	Very easy	Quite effective	Quite satisfied	Agree	Totally agree
31	1	1	Male	1980-09-14	Fingolimod	2nd line	2013-07-08	4.69863	RRMS	2002-12-18	1998-07-06	22.274	17.8192	15.2603	37.5342	5	0	2016-10-11	8	3	Natalizumab	adverse event	2018-03-19	Agree	agree	Agree	Totally agree	Agree	Quite	Few	Quite	Low risk	Si	Internet	Totally agree	Agree	Quite capable	Quite capable	No					Quite simple	Very easy	Quite effective	Very satisfied	Agree	Totally agree
32	1	1	Female	1992-12-19	Rebif	1st line	2016-09-20	1.53151	RRMS	2016-08-09	2016-02-01	23.6548	23.1342	1.64658	25.3014	1	1	2017-03-26	3	0	naive	naive	2018-04-02	Totally agree	Totally agree	Totally agree	Totally agree	Totally agree	Lot	Lot	Lot	High risk	No		Totally agree	Totally agree	Quite capable	Very capable	No					Very easy	Very easy	Very effective	Very satisfied	Agree	Totally agree
33	1	1	Male	1974-12-06	Rebif	1st line	2000-04-13	17.9863	RRMS	1999-12-29	1998-12-03	25.0795	24.0082	18.2767	43.3562	1.5	0	2013-03-28	5	0	naive	naive	2018-04-04	Agree	agree	Disagree	Agree	Disagree	Quite	Lot	Lot	Low risk	No		Disagree	Agree	Quite capable	Quite capable	No					Little simple	Quite simple	Quite effective	Quite satisfied	Agree	Agree
34	1	1	Female	1975-07-06	Fingolimod	2nd line	2016-05-03	1.92055	RRMS	2012-03-19	2012-03-04	36.7288	36.6877	6.04658	42.7753	1	0	2016-06-01	3	1	Rebif	efficacy	2018-04-04	Totally agree	Totally agree	Totally agree	Totally agree	Totally agree	Lot	Lot	Lot	High risk	No		Totally agree	Totally agree	Very capable	Very capable	No					Very easy	Very easy	Very effective	Very satisfied	Totally agree	Totally agree
35	1	1	Male	1969-09-01	Avonex	1st line	2012-09-10	5.56712	RRMS	2004-11-22	2000-05-05	35.2493	30.6959	13.3726	48.6219	2	0	2007-05-14	4	0	naive	naive	2018-04-04	Agree	agree	Totally agree	Totally agree	Agree	Quite	Few	Quite	Low risk	Si	Patient association,	Agree	Totally agree	Quite capable	Quite capable	Yes	Few	Nothing	Few	Few	Very easy	Very easy	Quite effective	Quite satisfied	Agree	Agree
36	1	1	Male	1978-08-23	Alemtuzumab	2nd line	2017-11-22	0.364384	RRMS	2009-12-22	2008-10-13	31.3534	30.1616	8.28767	39.6411	4	1	2017-07-28	6	3	Natalizumab	adverse event	2018-04-04	Totally agree	Totally agree	Totally agree	Totally agree	Totally agree	Lot	Lot	Quite	Low risk	No		Totally agree	Totally agree	Quite capable	Quite capable	No					Very easy	Quite simple	Quite effective	Very satisfied	Totally agree	Totally agree
37	1	1	Female	1975-03-03	Fingolimod	2nd line	2012-10-10	5.48493	RRMS	2000-09-23	2000-09-20	25.5781	25.5699	17.5397	43.1178	1	0	2012-02-17	3	1	Avonex	efficacy	2018-04-04	Agree	agree	Agree	Agree	Agree	Quite	Quite	Quite	Risk	No		Agree	Agree	Quite capable	Quite capable	No					Very easy	Very easy	Quite effective	Quite satisfied	Agree	Agree
38	1	1	Female	1987-06-07	Fingolimod	2nd line	2014-10-30	3.43014	RRMS	2012-08-06	2009-06-01	25.1836	22	5.66301	30.8466	2	0	2014-12-13	4	1	Avonex	efficacy	2018-04-04	Totally agree	agree	Totally agree	Totally agree	Totally agree	Lot	Lot	Lot	Risk	No		Agree	Totally agree	Very capable	Very capable	No					Very easy	Very easy	Very effective	Very satisfied	Agree	Agree
39	1	1	Female	1985-09-16	Rebif	1st line	2015-03-03	3.09041	RRMS	2014-07-15	2014-07-11	28.8466	28.8356	3.72329	32.5699	1	0	2014-07-11	1	0	naive	naive	2018-04-04	Totally agree	agree	Totally agree	Agree	Totally agree	Lot	Quite	few	Risk	Si	Internet	Agree	Agree	Very capable	Very capable	Yes	Few	Few	Few	Few	Not simple	Very easy	Very effective	Very satisfied	Totally agree	Totally agree
40	1	1	Female	1982-12-19	Copaxone	1st line	2015-02-09	3.15616	RRMS	2006-09-19	2006-08-09	23.7671	23.6548	11.5534	35.3205	2	0	2016-02-08	6	2	Avonex	adverse event	2018-04-06	Agree	Totally agree	Totally agree	Totally agree	Totally agree	Lot	Lot	Lot	Risk	No		Totally agree	Totally agree	Very capable	Quite capable	Yes	Few	Few	Quite	Few	Little simple	Little simple	Quite effective	Little satisfied	Agree	Totally agree
41	1	1	Male	1966-12-11	Copaxone	1st line	2012-10-22	5.45753	SPMS	1994-01-27	1994-01-26	27.1479	27.1452	24.2055	51.3534	6	0	2015-05-28	10	3	Natalizumab	adverse event	2018-04-06	Totally agree	Totally agree	Totally agree	Disagree	Totally agree	Quite	nothing	few	high risk	No		Totally agree	Totally agree	Very capable	Little capable	No					Very easy	Very easy	Very effective	Very satisfied	Totally agree	Agree
42	1	1	Female	1985-06-10	Natalizumab	2nd line	2011-04-02	7.01644	RRMS	2009-11-04	2009-03-30	24.4192	23.8192	8.42466	32.8438	2	0	2011-01-25	6	2	Copaxone	efficacy	2018-04-06	Agree	agree	Agree	Agree	Agree	Quite	Lot	Quite	Risk	Si	Internet	Agree	Agree	Very capable	Very capable	No					Quite simple	Very easy	Very effective	Very satisfied	Totally agree	Totally agree
43	1	1	Female	1988-09-23	Natalizumab	2nd line	2008-06-01	9.85205	RRMS	2006-03-17	2005-08-30	17.4904	16.9452	12.063	29.5534	2.5	0	2008-05-01	7	0	naive	naive	2018-04-06	Totally agree	Totally agree	Totally agree	Totally agree	Totally agree	Quite	Quite	Lot	Risk	Si	Internet	Totally agree	Totally agree	Very capable	Very capable	No					Quite simple	Quite simple	Quite effective	Very satisfied	Agree	Agree
44	1	1	Female	1971-07-27	Alemtuzumab	2nd line	2016-06-17	1.80274	SPMS	2010-02-09	2009-12-18	38.5671	38.4219	8.1589	46.726	4.5	0	2015-01-01	5	2	Fingolimod	efficacy	2018-04-06	Totally agree	Totally agree	Totally agree	Totally agree	Totally agree	Lot	Quite	Quite	Low risk	No		Totally agree	Agree	Quite capable	Quite capable	No					Very easy	Little simple	Quite effective	Quite satisfied	Agree	Agree
45	1	1	Female	1964-11-09	Teriflunomida	1st line	2017-05-22	0.882192	RRMS	2009-09-25	1996-03-01	44.9068	31.3288	8.54247	53.4493	1.5	0	2009-12-23	3	1	Rebif	adverse event	2018-04-09	Totally agree	Totally agree	Totally agree	Totally agree	Totally agree	Lot	Lot	Lot	no risk	No		Totally agree	Totally agree	Very capable	Very capable	No					Very easy	Very easy	Very effective	Very satisfied	Totally agree	Totally agree
46	1	1	Female	1970-12-06	Copaxone	1st line	2008-08-11	9.66575	RRMS	2008-05-15	1991-03-11	37.4658	20.274	9.90685	47.3726	2	0	2011-04-25	3	0	naive	naive	2018-04-09	Totally agree	Totally agree	Totally agree	Totally agree	Totally agree	Lot	Lot	Lot	Low risk	No		Totally agree	Totally agree	Quite capable	Quite capable	No					Quite simple	Quite simple	Quite effective	Quite satisfied	Agree	Totally agree
47	1	1	Male	1978-12-17	Copaxone	1st line	2008-09-26	9.53973	RRMS	2004-05-04	2004-04-12	25.3973	25.337	13.9397	39.337	2	0	2008-09-08	2	1	Betaferon	adverse event	2018-04-09	Totally agree	agree	Disagree	Disagree	Agree	Few	Quite	few	Low risk	No		Agree	Agree	Quite capable	Quite capable	No					Quite simple	Quite simple	Quite effective	Quite satisfied	Totally agree	Agree
48	1	1	Female	1978-12-11	Alemtuzumab	2nd line	2017-04-21	0.882192	RRMS	2015-03-15	2015-03-12	36.2822	36.274	2.9863	39.2685	0	0	2016-03-16	3	2	Dimetilfumarato	efficacy	2018-03-09	Totally agree	agree	Totally agree	Totally agree	Totally agree	Lot	Quite	Quite	Risk	No		Totally agree	Totally agree	Quite capable	Quite capable	No					Quite simple	Quite simple	Quite effective	Quite satisfied	Agree	Agree
49	1	1	Female	1988-07-19	Alemtuzumab	2nd line	2017-01-30	1.10411	RRMS	2002-06-16	2001-11-22	13.9178	13.3534	15.7397	29.6575	2	0	2015-03-09	8	2	Fingolimod	adverse event	2018-03-09	Totally agree	agree	Agree	Agree	Totally agree	Quite	Few	few	Low risk	No		Agree	Agree	Quite capable	Quite capable	No					Quite simple	Quite simple	Very effective	Very satisfied	Totally agree	Agree
50	1	1	Female	1973-06-12	Rebif	1st line	2017-03-02	1.10685	RRMS	2017-01-04	2010-12-17	43.5945	37.5397	1.26301	44.8575	4	0	2012-01-01	2	0	naive	naive	2018-04-10	Totally agree	Totally agree	Totally agree	Totally agree	Totally agree	Lot	Lot	nothing	Low risk	No		Totally agree	Totally agree	Quite capable	Quite capable	No					Very easy	Very easy	Quite effective	Quite satisfied	Agree	Totally agree
51	1	1	Female	1972-08-25	Alemtuzumab	2nd line	2015-11-03	2.43836	SPMS	2005-01-15	2003-05-29	32.4137	30.7781	13.2438	45.6575	6	0	2015-06-16	21	4	Fingolimod	efficacy	2018-04-11	Totally agree	Totally agree	Totally agree	Totally agree	Totally agree	Lot	Lot	Lot	high risk	No		Totally agree	Totally agree	Very capable	Very capable	Si	Lot	Lot	Quite	Quite	Very easy	Very easy	Very effective	Very satisfied	Totally agree	Agree
52	1	1	Female	1987-06-28	Rebif	1st line	2010-02-17	8.15068	RRMS	2009-11-12	2009-10-05	22.3918	22.2877	8.41644	30.8082	1	0	2014-06-16	4	0	naive	naive	2018-04-11	Totally agree	Totally agree	Totally agree	Totally agree	Totally agree	Lot	Lot	Lot	Low risk	Si	Internet	Totally agree	Totally agree	Very capable	Very capable	Si		Few	Few	Few	Quite simple	Quite simple	Very effective	Quite satisfied	Agree	Totally agree
53	1	1	Female	1965-10-27	Dimetilfumarato	1st line	2015-09-24	2.54795	SPMS	1999-07-10	1993-01-01	33.7233	27.2	18.7671	52.4904	7	0	2015-07-27	17	3	Fingolimod	efficacy	2018-04-11	Totally agree	Totally agree	Totally agree	Totally agree	Totally agree	Quite	Quite	Quite	Low risk	No		Totally agree	Totally agree	Quite capable	Quite capable	No					Very easy	Very easy	Quite effective	Very satisfied	Totally agree	Totally agree
54	1	1	Female	1981-02-03	Teriflunomida	1st line	2016-06-02	1.85753	RRMS	2008-08-01	2002-04-24	27.5096	21.2329	9.69863	37.2082	1	0	2011-04-21	3	2	Rebif	adverse event	2018-04-11	Totally agree	Totally agree	Totally agree	Totally agree	Totally agree	Lot	Lot	Lot	Low risk	No		Totally agree	Totally agree	Very capable	Very capable	Si	Few	Few	Nothing	Nothing	Very easy	Very easy	Very effective	Very satisfied	Totally agree	Totally agree
55	1	1	Female	1984-10-22	Dimetilfumarato	1st line	2017-06-29	0.764384	RRMS	2014-12-10	2013-09-07	30.1534	28.8959	3.31781	33.4712	2	1	2017-05-09	3	0	naive	naive	2018-04-04	Totally agree	agree	Totally agree	Totally agree	Agree	Quite	Quite	Quite	Low risk	Si	Ms patietns	Agree	Totally agree	Quite capable	Quite capable	Si	Quite	Quite	Few	Quite	Very easy	Very easy	Quite effective	Quite satisfied	Disagree	Totally agree
56	1	1	Female	1981-01-12	Fingolimod	2nd line	2016-01-05	2.26575	RRMS	1994-11-16	1994-09-01	13.8521	13.6438	23.4164	37.2685	2	0	2015-05-01	19	2	Copaxone	efficacy	2018-04-11	Totally agree	Totally agree	Totally agree	Totally agree	Totally agree	Lot	Lot	Lot	Low risk	No		Totally agree	Totally agree	Very capable	Very capable	No					Very easy	Very easy	Quite effective	Very satisfied	Totally agree	Totally agree
57	1	1	Male	1968-06-11	Teriflunomida	1st line	2016-09-15	1.58356	RRMS	2009-09-18	2005-08-15	41.2986	37.2027	8.58082	49.8795	2	0	2016-07-01	6	2	Copaxone	efficacy	2018-04-16	Totally agree	agree	Agree	Agree	Agree	Quite	Quite	Quite	Risk	Si	Internet	Agree	Agree	Quite capable	Quite capable	Si	Quite	Quite	Quite	Few	Very easy	Very easy	Quite effective	Quite satisfied	Agree	Agree
58	1	1	Female	1985-10-18	Fingolimod	2nd line	2012-11-09	5.4411	RRMS	2006-11-17	2004-10-02	21.0959	18.9699	11.4247	32.5205	1.5	0	2015-07-15	13	2	Copaxone	adverse event	2018-04-18	Agree	disagree	Disagree	Totally disagree	Disagree	Quite	Few	few	Low risk	Si	Internet	Disagree	Agree	Very capable	Very capable	No					Very easy	Very easy	Very effective	Very satisfied	Totally agree	Agree
59	1	1	Female	2001-04-07	Rebif	1st line	2016-11-08	1.4411	RRMS	2016-01-15	2014-05-01	14.7836	13.074	2.25753	17.0411	0	0	2016-11-01	4	1	Avonex	adverse event	2018-04-18	Totally agree	Totally agree	Agree	Totally agree	Totally agree	Quite	Lot	Quite	Low risk	No		Agree	Muy de acuerdo	Quite capable	Quite capable	Si	Few	Nothing	Nothing	Quite	Very easy	Very easy	Very effective	Quite satisfied	Agree	Totally agree
60	1	1	Male	1968-02-13	Alemtuzumab	2nd line	2017-05-15	0.926027	RRMS	2003-10-07	2001-03-01	35.6712	33.0685	14.5397	50.211	6	0	2016-10-26	6	1	Betaferon	efficacy	2018-04-18	Totally agree	Totally agree	Totally agree	Totally agree	Agree	Quite	Quite	nothing	Risk	No		Totally agree	Agree	Quite capable	Quite capable	No					Very easy	Very easy	Quite effective	Quite satisfied	Agree	Agree
61	1	1	Female	1970-01-14	Teriflunomida	1st line	2018-02-15	0.169863	RRMS	2000-11-20	2000-11-13	30.8712	30.8521	17.4192	48.2904	2	0	2000-11-13	1	1	Betaferon	adverse event	2018-04-18	Totally agree	Totally agree	Totally agree	Totally agree	Totally agree	Quite	Quite	Quite	no risk	No		Totally agree	Agree	Very capable	Very capable	No					Very easy	Very easy	Quite effective	Very satisfied	Totally agree	Totally agree
62	1	1	Male	1962-10-29	Fingolimod	2nd line	2014-02-07	4.19452	RRMS	1996-01-01	1994-07-01	33.1973	31.6932	22.3096	55.5068	2	0	2013-06-01	8	2	Rebif	efficacy	2018-04-18	Agree	Totally agree	Totally agree	Agree	Agree	Quite	Few	Quite	Risk	No		Totally agree	Totally agree	Quite capable	Quite capable	Si	Few	Nothing	Quite	Nothing	Very easy	Very easy	Quite effective	Very satisfied	Totally agree	Agree
63	1	1	Male	1973-06-28	Rebif	1st line	2016-02-12	2.18082	RRMS	2015-09-23	2005-05-01	42.2658	31.863	2.56986	44.8356	1	0	2014-10-01	2	0	naive	naive	2018-04-18	Agree	disagree	Disagree	Disagree	Agree	Lot	Lot	Lot	Low risk	Si	Internet	Disagree	Totally agree	Quite capable	Quite capable	Si	Few	Few	Few	Few	Very easy	Very easy	Quite effective	Quite satisfied	Agree	Agree
64	1	1	Female	1969-06-25	Dimetilfumarato	1st line	2017-05-11	0.939726	RRMS	2009-07-23	2004-01-26	40.1041	34.611	8.74521	48.8493	4	1	2018-04-12	5	1	Rebif	adverse event	2018-04-19	Totally agree	Totally agree	Totally agree	Totally agree	Totally agree	Lot	Lot	Lot	Low risk	No		Totally agree	Totally agree	Quite capable	Very capable	Si	Few	Few	Few	Nothing	Very easy	Very easy	Quite effective	Very satisfied	Agree	Totally agree
65	1	1	Male	1978-07-11	Teriflunomida	1st line	2015-06-26	3.02466	RRMS	2009-06-22	2004-07-07	30.9699	26.0082	9.03836	40.0082	0	0	2013-02-14	3	1	Rebif	adverse event	2018-07-04	Totally agree	Totally agree	few de acuerdo	Totally agree	Totally agree	Lot	Quite	Quite	Low risk	No		Totally agree	Totally agree	Little capable	Quite capable	Si	Few	Few	Few	quite	Very easy	Very easy	Quite effective	Quite satisfied	Agree	Totally agree
66	1	1	Female	1980-09-23	Dimetilfumarato	1st line	2016-06-09	1.86301	RRMS	2006-09-19	2006-09-14	26.0055	25.9918	11.5918	37.5973	4	0	2016-03-15	3	3	Teriflunomida	efficacy	2018-04-20	Totally agree	Totally agree	Totally agree	Totally agree	Totally agree	Lot	Lot	Lot	Low risk	No		Totally agree	Totally agree	Quite capable	Very capable	No					Very easy	Very easy	Very effective	Very satisfied	Totally agree	Totally agree
67	1	1	Male	1978-01-27	Alemtuzumab	2nd line	2017-01-16	1.25753	RRMS	2002-04-13	2001-06-15	24.2247	23.3973	16.0301	40.2548	6	0	2016-04-27	17	5	Rituximab	adverse event	2018-04-20	Totally agree	Totally agree	Agree	Agree	Totally agree	Lot	Quite	Quite	Low risk	No		Agree	Totally agree	Very capable	Very capable	No					Very easy	Very easy	Very effective	Very satisfied	Totally agree	Totally agree
68	1	1	Female	1971-06-12	Alemtuzumab	2nd line	2016-09-26	1.48767	RRMS	2010-05-27	1994-01-01	38.9836	22.5726	7.8274	46.811	3	0	2016-09-06	9	2	Fingolimod	efficacy	2018-03-23	Agree	disagree	Disagree	Disagree	Agree	Few	Quite	few	Low risk	Si	Internet	Agree	Agree	Quite capable	Quite capable	Si	Quite	Quite	Lot	Few	Quite simple	Quite simple	Little effecitve	Quite satisfied	Disagree	disagree
69	1	1	Male	1981-06-24	Copaxone	1st line	2016-04-27	1.89041	RRMS	2015-05-28	2010-05-01	33.9479	28.8712	2.80822	36.7562	1	0	2016-08-09	2	0	naive	naive	2018-03-18	Agree	agree	Totally agree	Disagree	Disagree	Quite	Quite	Quite	Risk	No		Totally agree	Agree	Very capable	Very capable	No					Very easy	Very easy	Quite effective	Quite satisfied	Disagree	Agree
70	1	1	Female	1977-03-28	Teriflunomida	1st line	2016-03-17	2.04932	RRMS	2014-11-26	2004-01-01	37.6904	26.7808	3.35616	41.0466	2	0	2014-09-05	2	0	naive	naive	2018-04-04	Totally agree	Totally agree	Totally agree	Totally agree	Totally agree	Lot	Lot	Lot	Risk	Si	internet	Totally agree	Totally agree	Quite capable	Quite capable	Si	Quite	Lot	Lot	Few	Very easy	Very easy	Quite effective	Quite satisfied	Totally agree	Totally agree
71	1	1	Female	1986-07-26	Fingolimod	2nd line	2016-02-24	2.21918	RRMS	2011-12-05	2009-05-01	25.3781	22.7808	6.44384	31.8219	1	0	2015-08-07	5	1	Copaxone	efficacy	2018-05-14	Totally agree	Totally agree	Totally agree	Totally agree	Totally agree	Lot	Lot	Lot	Low risk	Si	Patient association, MS patients	Totally agree	Totally agree	Quite capable	Quite capable	No					Very easy	Very easy	Quite effective	Very satisfied	Totally agree	Totally agree
72	1	1	Female	1987-09-12	Copaxone	1st line	2016-01-29	2.23288	RRMS	2015-11-17	2014-08-24	28.2	26.9671	2.43288	30.6329	0	0	2015-08-01	2	0	naive	naive	2018-04-23	Agree	agree	Agree	Agree	Agree	Quite	Quite	Quite	no risk	No		Agree	Agree	Quite capable	Quite capable	Si	Few	Few	Few	Few	Quite simple	Quite simple	Quite effective	Very satisfied	Totally agree	Agree
73	1	1	Female	1977-08-10	Fingolimod	2nd line	2017-04-26	0.906849	RRMS	2009-12-10	2006-09-29	32.3562	29.1562	8.28767	40.6438	1	0	2016-11-21	7	3	Teriflunomida	efficacy	2018-03-23	Totally agree	Totally agree	Totally agree	Totally agree	Totally agree	Lot	Lot	Lot	Risk	No		Totally agree	Totally agree	Quite capable	Quite capable	Si	Lot	Lot	Quite	Quite	Very easy	Very easy	Quite effective	Little satisfied	Disagree	disagree
74	1	1	Female	1986-03-13	Fingolimod	2nd line	2015-02-10	3.39726	RRMS	2004-10-23	2002-10-01	18.6274	16.5644	13.7041	32.3315	0	0	2014-02-01	7	1	Rebif	efficacy	2018-07-04	Totally agree	Totally agree	Totally agree	Totally agree	Totally agree	Quite	Quite	Lot	Risk	No		Totally agree	Totally agree	Quite capable	Quite capable	Si	Few	Few	Few	Few	Quite simple	Very easy	Quite effective	Very satisfied	Totally agree	Totally agree
75	1	1	Male	1981-07-02	Alemtuzumab	2nd line	2016-06-27	1.82466	RRMS	2013-09-19	2012-07-01	32.2384	31.0192	4.59726	36.8356	2	0	2016-03-29	5	2	Fingolimod	efficacy	2018-04-24	Totally agree	Totally agree	Totally agree	Totally agree	Totally agree	Lot	Lot	Lot	High risk	Si	Internet	Totally agree	Totally agree	Very capable	Very capable	No					Very easy	Very easy	Very effective	Very satisfied	Totally agree	Totally agree
76	1	1	Male	1967-10-01	Teriflunomida	1st line	2015-12-24	2.33425	RRMS	2001-06-08	2000-07-15	33.7096	32.811	16.8877	50.5973	4	0	2015-07-10	9	1	Rebif	adverse event	2018-04-24	Totally agree	agree	Totally agree	Agree	Totally agree	Quite	Quite	Quite	Low risk	Si	Patient association, MS patients, internet	Agree	Agree	Quite capable	Quite capable	Si	Few	Few	Few	Few	Very easy	Very easy	Quite effective	Quite satisfied	Totally agree	Agree
77	1	1	Female	1974-06-28	Teriflunomida	1st line	2016-09-22	1.49863	RRMS	2004-02-27	2003-06-03	29.6877	28.9507	14.0767	43.7644	2	0	2015-08-11	7	1	Rebif	adverse event	2018-03-23	Totally agree	Totally agree	Totally agree	Totally agree	Totally agree	Quite	Lot	Quite	Low risk	No		Agree	Totally agree	Quite capable	Quite capable	Si	Few	Few	Nothing	Nothing	Very easy	Very easy	Quite effective	Quite satisfied	Totally agree	Agree
78	1	1	Male	1984-04-22	Alemtuzumab	2nd line	2016-11-21	1.33151	SPMS	2014-08-01	2014-01-01	30.2959	29.7151	3.6411	33.937	6	0	2017-10-24	6	1	Natalizumab	efficacy	2018-03-22	Agree	agree	Agree	Agree	Disagree	Quite	Lot	nothing	Risk	Si	Patient association, MS patients, internet	Agree	Agree	Little capable	Little capable	No					Quite simple	Quite simple	Little effecitve	Quite satisfied	Agree	Agree
79	1	1	Male	1973-02-23	Natalizumab	2nd line	2011-02-11	7.2	SPMS	2000-08-28	1998-03-01	27.5288	25.0329	17.663	45.1918	6	0	2010-10-24	10	2	Copaxone	efficacy	2018-04-23	Agree	Totally agree	Totally agree	Totally agree	Totally agree	Lot	Lot	Lot	Risk	No		Totally agree	Totally agree	Very capable	Very capable	No					Very easy	Very easy	Very effective	Very satisfied	Totally agree	Totally agree
80	1	1	Female	1980-09-15	Dimetilfumarato	1st line	2017-12-07	0.413699	RRMS	2014-12-13	2013-10-16	34.2658	33.1068	3.4	37.6658	0	0	2014-12-13	3	1	Avonex	adverse event	2018-05-07	Agree	agree	Totally agree	Totally agree	Totally agree	Lot	Lot	Lot	Low risk	No		Totally agree	Totally agree	Very capable	Very capable	Si	Few	Nothing	Few	Few	Very easy	Very easy	Quite effective	Quite satisfied	Agree	Agree
81	1	1	Female	1968-02-18	Teriflunomida	1st line	2017-11-01	0.512329	RRMS	2010-04-05	1988-06-01	42.1562	20.2986	8.09315	50.2493	1.5	0	2011-08-29	4	0	naive	naive	2018-05-07	Totally agree	Totally agree	Agree	Totally agree	Totally agree	Quite	Quite	Quite	Risk	No		Totally agree	Totally agree	Very capable	Quite capable	Si	Few	Few	Quite	Quite	Very easy	Very easy	Very effective	Very satisfied	Totally agree	Totally agree
82	1	1	Female	1982-11-11	Dimetilfumarato	1st line	2015-09-10	2.65753	RRMS	2014-02-21	2011-10-01	31.3014	28.9068	4.20822	35.5096	1.5	0	2015-07-30	3	1	Avonex	efficacy	2018-05-07	Totally agree	agree	Totally agree	Totally agree	Totally agree	Lot	Quite	Quite	Low risk	No		Agree	Agree	Very capable	Quite capable	No					Very easy	Very easy	Very effective	Very satisfied	Totally agree	Totally agree
83	1	1	Female	1975-12-09	Fingolimod	2nd line	2015-06-19	2.89041	RRMS	2013-03-12	2010-03-01	37.2822	34.2493	5.16164	42.4438	1	0	2012-06-25	2	0	naive	naive	2018-05-09	Agree	disagree	Agree	Agree	Agree	Quite	Quite	few	Low risk	No		Disagree	Agree	Quite capable	Quite capable	No					Very easy	Quite simple	Quite effective	Quite satisfied	Agree	disagree
84	1	1	Male	1972-08-13	Copaxone	1st line	2007-12-10	10.4192	RRMS	2007-08-01	2006-08-01	34.989	33.989	10.7781	45.7671	2	0	2006-08-01	1	0	naive	naive	2018-05-09	Totally agree	Totally agree	Totally agree	Agree	Totally agree	Lot	Lot	Quite	Low risk	Si	internet	Totally agree	Totally agree	Very capable	Quite capable	No					Quite simple	Quite simple	Quite effective	Quite satisfied	Agree	Totally agree
85	1	1	Female	1985-02-10	Fingolimod	2nd line	2015-04-13	3.07397	RRMS	2012-12-27	2012-10-05	27.8959	27.6685	5.36712	33.263	2	0	2017-01-17	7	2	Copaxone	efficacy	2018-05-09	Agree	Totally agree	Totally agree	Totally agree	Agree	Quite	Lot	Quite	Low risk	Si	Internet	Totally agree	Totally agree	Very capable	Quite capable	No					Very easy	Very easy	Quite effective	Quite satisfied	Agree	Agree
86	1	1	Male	1979-07-09	Teriflunomida	1st line	2018-04-05	0.0986301	RRMS	2006-08-24	2003-04-01	27.1452	23.7452	11.7205	38.8658	1	0	2006-08-24	2	1	Avonex	adverse event	2018-05-11	Totally agree	Totally agree	Totally agree	Totally agree	Totally agree	Lot	Lot	Quite	no risk	No	0	Totally agree	Totally agree	Quite capable	Quite capable	No					Very easy	Very easy	Quite effective	Very satisfied	Totally agree	Totally agree
87	1	1	Female	2000-04-17	Avonex	1st line	2017-05-19	0.986301	RRMS	2014-12-03	2013-10-17	14.6384	13.5096	3.44658	18.0849	0	0	2014-10-01	2	0	naive	naive	2018-05-14	Agree	Totally agree	Totally agree	Totally agree	Agree	Quite	Quite	Quite	Low risk	Si	Patient association, internet	totally disagree	totally disagree	Very capable	Very capable	Si	Quite	few	few	few	Quite simple	Very easy	Quite effective	Quite satisfied	Agree	Agree
88	1	1	Female	1977-12-18	Teriflunomida	1st line	2018-02-08	0.265753	RRMS	2009-02-01	2008-06-01	31.1452	30.474	9.29041	40.4356	0	0	2010-08-01	5	1	Rebif	adverse event	2018-05-16	Totally agree	Totally agree	Totally agree	Agree	Agree	Lot	Quite	Quite	Low risk	Si	Internet	Totally agree	Totally agree	Little capable	Quite capable	No					Very easy	Very easy	Quite effective	Quite satisfied	Agree	Agree
89	1	1	Female	1975-07-06	Alemtuzumab	2nd line	2018-04-09	0.10137	RRMS	2009-11-26	2006-08-01	34.4164	31.0932	8.47397	42.8904	2	1	2017-11-15	6	2	Natalizumab	efficacy	2018-05-16	Totally agree	Totally agree	Totally agree	Totally agree	Totally agree	Lot	Lot	Lot	High risk	No		Totally agree	Totally agree	Very capable	Very capable	No					Very easy	Very easy	Quite effective	Very satisfied	Totally agree	Totally agree
90	1	1	Female	1978-08-24	Teriflunomida	1st line	2018-01-11	0.342466	RRMS	2016-10-04	2014-05-06	38.1397	35.7233	1.6137	39.7534	1	0	2016-04-01	2	0	naive	naive	2018-05-16	Totally agree	Totally agree	Totally agree	Totally agree	Totally agree	Lot	Lot	Lot	no risk	No		Totally agree	Totally agree	Very capable	Very capable	No					Very easy	Very easy	Very effective	Very satisfied	Totally agree	Totally agree
91	1	1	Male	1971-10-05	Teriflunomida	1st line	2017-06-22	0.89863	RRMS	1996-05-06	1996-04-26	24.6027	24.5753	22.0411	46.6438	1	0	1996-04-25	1	2	Copaxone	adverse event	2018-05-16	Totally agree	Totally agree	Totally agree	Totally agree	Totally agree	Lot	Lot	Lot	High risk	Si	internet	Totally agree	Totally agree	Very capable	Very capable	Si	few	few	few	Nothing	Very easy	Very easy	Quite effective	Very satisfied	Totally agree	Totally agree
92	1	1	Female	1973-04-16	Fingolimod	2nd line	2014-06-02	3.95616	RRMS	2007-11-14	2006-07-14	34.6027	33.2658	10.5096	45.1123	1	0	2014-02-04	5	1	Copaxone	efficacy	2018-05-16	Totally agree	Totally agree	Agree	Agree	Totally agree	Lot	Quite	Lot	High risk	Si	Internet	Totally agree	Totally agree	Very capable	Very capable	No					Very easy	Very easy	Very effective	Quite satisfied	Totally agree	Totally agree
93	1	1	Male	1970-05-02	Copaxone	1st line	2017-09-08	0.684932	RRMS	2017-06-20	2017-06-16	47.1671	47.1562	0.90411	48.0712	1	0	2017-06-16	1	0	naive	naive	2018-05-16	Totally agree	agree	Agree	Agree	Totally agree	Lot	Lot	Lot	Low risk	No		Agree	Agree	Quite capable	Quite capable	No					Little simple	Quite simple	Quite effective	Quite satisfied	Agree	Agree
94	1	1	Female	1975-10-15	Copaxone	1st line	2010-01-08	8.36986	RRMS	1994-01-01	1993-11-01	18.2274	18.0603	24.4	42.6274	1	0	2013-06-25	11	2	Avonex	adverse event	2018-05-21	Totally agree	agree	Agree	Agree	Totally agree	Lot	Lot	Quite	Low risk	No		Totally agree	Totally agree	Very capable	Very capable	No					Very easy	Very easy	Very effective	Very satisfied	Totally agree	Totally agree
95	1	1	Female	1986-12-16	Dimetilfumarato	1st line	2016-07-21	1.83836	RRMS	2009-11-06	2005-03-11	22.9068	18.2466	8.54795	31.4548	0	0	2012-02-15	4	1	Rebif	adverse event	2018-05-23	Totally agree	Totally agree	Totally agree	Totally agree	Totally agree	Lot	Lot	Lot	Low risk	Si	Internet	Totally agree	Totally agree	Quite capable	Quite capable	No					Very easy	Very easy	Quite effective	Quite satisfied	Agree	Totally agree
96	1	1	Female	1977-01-11	Natalizumab	2nd line	2014-08-29	3.73425	RRMS	2007-04-30	2007-03-23	30.3178	30.2137	11.0712	41.389	2	0	2014-06-03	6	1	Rebif	efficacy	2018-05-23	Agree	disagree	Agree	Agree	Agree	Lot	Quite	nothing	Risk	Si	Internet	Agree	Disagree	Very capable	Very capable	No					Quite simple	Quite simple	Very effective	Very satisfied	Totally agree	few de acuerdo
97	1	1	Female	1969-10-19	Dimetilfumarato	1st line	2017-06-22	0.917808	RRMS	2016-04-22	2016-01-20	46.5397	46.2849	2.08493	48.6247	2.5	0	2016-12-15	2	1	Teriflunomida	adverse event	2018-05-23	Totally agree	Totally agree	Totally agree	Totally agree	Totally agree	Quite	Quite	Quite	Low risk	No		Agree	Totally agree	Quite capable	Quite capable	No					Quite simple	Quite simple	Quite effective	Quite satisfied	Agree	Agree
98	1	1	Male	1984-02-09	Rebif	1st line	2011-12-22	6.42192	RRMS	2011-12-05	2011-03-01	27.8384	27.074	6.46849	34.3068	0	0	2011-03-01	1	0	naive	naive	2018-05-23	Totally agree	agree	Totally agree	Totally agree	Totally agree	Lot	Lot	Lot	Low risk	Si	Internet	Totally agree	Totally agree	Very capable	Very capable	Si	few	Nothing	Nothing	Quite	Little simple	Little simple	Quite effective	Little satisfied	Agree	Agree
99	1	1	Female	1966-09-11	Fingolimod	2nd line	2013-05-20	5.01644	RRMS	1999-03-05	1992-08-15	32.5014	25.9452	19.2356	51.737	2	1	2017-06-20	36	4	Natalizumab	adverse event	2018-05-25	Totally agree	Totally agree	Totally agree	Totally agree	Totally agree	Lot	Lot	Lot	Low risk	No		Totally agree	Totally agree	Very capable	Very capable	No					Very easy	Very easy	Very effective	Very satisfied	Totally agree	Totally agree
100	1	1	Male	1985-05-23	Dimetilfumarato	1st line	2014-08-12	3.7863	RRMS	2012-02-29	2010-01-01	26.789	24.6274	6.23836	33.0274	1	0	2012-02-29	2	1	Rebif	adverse event	2018-05-25	Totally agree	Totally agree	Totally agree	Totally agree	Totally agree	Lot	Lot	Quite	No risk	Si	Internet	Disagree	Totally agree	Very capable	Very capable	No					Very easy	Very easy	Very effective	Very satisfied	Totally agree	Totally agree
101	1	1	Female	1980-04-16	Fingolimod	2nd line	2016-12-01	1.47945	RRMS	2012-05-23	2011-11-09	32.1233	31.5863	6.00822	38.1315	2.5	0	2016-05-23	2	1	Rebif	efficacy	2018-05-25	Totally agree	Totally agree	Totally agree	Disagree	Totally agree	Lot	Lot	Quite	Risk	Si	Internet	Agree	Totally agree	Quite capable	Quite capable	Si	few	Nothing	few	Quite	Very easy	Very easy	Quite effective	Quite satisfied	Agree	Agree
102	1	1	Female	1981-05-21	Rebif	1st line	2018-04-04	0.153425	RRMS	2018-01-16	2015-07-01	36.6822	34.1342	0.367123	37.0493	1	1	2018-01-16	3	0	naive	naive	2018-05-30	Totally agree	Totally agree	Totally agree	Totally agree	Totally agree	Lot	Lot	Lot	Risk	No		Agree	Totally agree	Very capable	Very capable	Si	few	few	Quite	few	Very easy	Very easy	Very effective	Very satisfied	Totally agree	Totally agree
103	1	1	Female	1991-09-24	Alemtuzumab	2nd line	2018-01-29	0.260274	RRMS	2009-09-20	2009-09-02	18.0027	17.9534	8.62466	26.6274	1	1	2017-11-14	4	2	Teriflunomida	efficacy	2018-05-04	Totally agree	Totally agree	Totally agree	Agree	Agree	Quite	Quite	Quite	Low risk	Si	Internet	Totally agree	Totally agree	Quite capable	Very capable	No					Very easy	Very easy	Quite effective	Very satisfied	Totally agree	Totally agree
104	1	1	Female	1998-05-06	Teriflunomida	1st line	2018-04-12	0.115068	RRMS	2017-08-29	2017-05-20	19.3288	19.0521	0.734247	20.063	0	0	2017-05-20	1	1	Copaxone	adverse event	2018-05-24	Totally agree	Totally agree	Totally agree	Totally agree	Totally agree	Quite	Quite	nothing	High risk	No		Totally disagree	Agree	Quite capable	Quite capable	Si	few	Lot	Lot	few	Very easy	Very easy	Quite effective	Quite satisfied	Agree	Agree
105	1	1	Female	1979-07-14	Dimetilfumarato	1st line	2014-07-18	3.88767	RRMS	2014-07-14	2007-01-01	35.0247	27.4877	3.89863	38.9233	0	0	2014-07-14	2	0	naive	naive	2018-06-06	Totally agree	Totally agree	Totally agree	Agree	Agree	Quite	Lot	Lot	Low risk	No		Disagree	Totally agree	Very capable	Very capable	Si	Quite	few	Nothing	few	Very easy	Very easy	Very effective	Very satisfied	Totally agree	Totally agree
106	1	1	Female	1990-12-06	Copaxone	1st line	2017-02-17	1.29863	RRMS	2015-10-25	2012-10-15	24.9014	21.874	2.61644	27.5178	2	0	2015-10-25	2	0	naive	naive	2018-06-06	Totally agree	Totally agree	Totally agree	Totally agree	Totally agree	Quite	Lot	Quite	Low risk	No		Totally agree	Totally agree	Very capable	Quite capable	No					Very easy	Very easy	Very effective	Very satisfied	Totally agree	Totally agree
107	1	1	Female	1983-03-02	Copaxone	1st line	2016-07-13	1.92329	RRMS	2015-07-23	2015-07-22	32.4137	32.411	2.89863	35.3123	1	0	2015-10-05	2	1	Rebif	adverse event	2018-06-15	Totally agree	Totally agree	Totally agree	Totally agree	Totally agree	Lot	Lot	few	Low risk	Si	Internet	Agree	Agree	Quite capable	Quite capable	Si	few	few	Quite	Quite	Little simple	Quite simple	Quite effective	Quite satisfied	Agree	Agree
108	1	1	Female	1983-07-26	Dimetilfumarato	1st line	2014-10-14	3.67123	RRMS	2014-09-18	2014-09-15	31.1699	31.1616	3.74247	34.9123	2	0	2014-11-04	2	0	naive	naive	2018-06-15	Totally agree	Totally agree	Totally agree	Totally agree	Totally agree	Lot	Lot	Lot	Low risk	No		Totally agree	Totally agree	Very capable	Very capable	Si	few	few	Nothing	Nothing	Very easy	Very easy	Very effective	Very satisfied	Totally agree	Totally agree
109	1	1	Female	1975-07-17	Dimetilfumarato	1st line	2015-10-24	2.65205	RRMS	2014-09-20	2013-01-01	39.2055	37.4877	3.74521	42.9507	2	0	2014-09-20	2	1	Copaxone	adverse event	2018-06-18	Totally agree	disagree	Disagree	Disagree	Totally agree	Lot	Quite	Quite	Low risk	No		Disagree	Totally agree	Very capable	Very capable	Si	Quite	few	few	few	Very easy	Very easy	Quite effective	Very satisfied	Agree	Agree
110	1	1	Female	1972-11-17	Rebif	1st line	2012-12-19	5.49863	RRMS	2012-09-20	2012-09-14	39.8685	39.8521	5.74521	45.6137	1	0	2012-09-14	1	0	naive	naive	2018-06-18	Agree	agree	Totally agree	Agree	Totally agree	Quite	Quite	Quite	Low risk	No		Agree	Totally agree	Quite capable	Very capable	No					Very easy	Quite simple	Quite effective	Very satisfied	Agree	Agree
111	1	1	Male	1976-09-23	Dimetilfumarato	1st line	2015-08-07	2.88767	RRMS	2010-02-19	2010-01-20	33.4301	33.3479	8.35342	41.7836	2	0	2015-11-30	2	1	Rebif	adverse event	2018-06-26	Totally agree	Totally agree	Totally agree	Totally agree	Agree	Lot	Lot	Quite	no risk	Si		Agree	Agree	Very capable	Very capable	No					Very easy	Very easy	Quite effective	Very satisfied	Totally agree	Totally agree
112	1	1	Female	1977-08-06	Copaxone	1st line	2017-03-01	1.32877	RRMS	2016-10-29	2016-08-22	39.2575	39.0712	1.66575	40.9233	1	0	2016-08-22	1	0	naive	naive	2018-06-29	Totally agree	agree	Totally agree	Agree	Agree	Lot	Lot	Lot	Low risk	Si	Internet	Agree	Totally agree	Little capable	Little capable	Si	few	few	few	few	Quite simple	Quite simple	Quite effective	Quite satisfied	Agree	Agree
113	1	1	Female	1975-06-05	Rebif	1st line	2006-07-03	11.9973	RRMS	1999-11-12	1996-06-01	24.4548	21.0055	18.6411	43.0959	2	0	2008-04-21	6	0	naive	naive	2018-06-29	Disagree	Totally disagree	totally disagree	Totally disagree	Agree	Few	Lot	nothing	high risk	No		Agree	Totally agree	Very capable	Very capable	Si	few	few	few	Nothing	Quite simple	Little simple	Very effective	Quite satisfied	Agree	Agree
114	1	1	Female	1977-05-14	Copaxone	1st line	2018-02-21	0.339726	RRMS	2017-09-12	2017-02-20	40.3589	39.8	0.783562	41.1425	4	0	2018-01-09	2	0	naive	naive	2018-06-25	Agree	agree	Totally agree	Totally agree	Agree	Lot	Lot	Quite	Low risk	Si	Internet	Agree	Agree	Little capable	Little capable	No					Very easy	Very easy	Quite effective	Quite satisfied	Totally agree	Agree
115	1	1	Male	1962-03-20	Fingolimod	2nd line	2014-06-09	4.04658	RRMS	2008-08-01	2008-01-01	46.4	45.8164	9.90411	56.3041	4	0	2014-09-23	8	2	Copaxone	efficacy	2018-06-25	Totally agree	Totally agree	Agree	Totally agree	Totally agree	Lot	Quite	Quite	Risk	Si	Patient association, MS patients, internet	Agree	Agree	Quite capable	Quite capable	No					Very easy	Very easy	Quite effective	Very satisfied	Totally agree	Agree
116	1	1	Female	1987-07-08	Dimetilfumarato	1st line	2017-08-29	0.821918	RRMS	2014-07-17	2010-10-16	27.0438	23.2904	3.94247	30.9863	1	0	2017-05-01	2	1	Avonex	efficacy	2018-06-25	Totally agree	Totally agree	Totally agree	Totally agree	Totally agree	Lot	Lot	Lot	Low risk	No		Totally agree	Totally agree	Quite capable	Quite capable	Si	few	few	Nothing	Nothing	Very easy	Very easy	Quite effective	Very satisfied	Totally agree	Totally agree
117	1	1	Female	1973-06-13	Teriflunomida	1st line	2016-01-07	2.4137	RRMS	2014-06-26	2013-02-01	41.063	39.6658	3.94795	45.011	4	0	2016-01-04	6	1	Rebif	adverse event	2018-06-06	Totally agree	Totally agree	Totally agree	Agree	Totally agree	Lot	Lot	Lot	Risk	Si	Internet	Totally agree	Agree	Very capable	Quite capable	Si	few	Lot	Quite	few	Quite simple	Very easy	Quite effective	Quite satisfied	Agree	Agree
118	1	1	Female	1964-05-02	Teriflunomida	1st line	2018-06-07	0.0684932	RRMS	1996-04-01	1991-01-01	31.937	26.6849	22.2658	54.2027	4	0	1996-08-19	3	1	Betaferon	adverse event	2018-07-02	Totally agree	Totally agree	Totally agree	Totally agree	Agree	Quite	Quite	Quite	Low risk	No		Totally agree	Agree	Quite capable	Quite capable	No					Very easy	Very easy	Quite effective	Quite satisfied	Agree	Totally agree
119	1	1	Female	1969-06-17	Natalizumab	2nd line	2008-01-14	10.474	RRMS	2001-11-15	2000-07-06	32.4356	31.074	16.6411	49.0767	4	0	2007-10-01	7	2	Rebif	efficacy	2018-07-03	Totally agree	Totally agree	Totally agree	Totally agree	Totally agree	Quite	Lot	Lot	Risk	Si	Internet, press	Agree	Agree	Very capable	Very capable	No					Quite simple	Quite simple	Very effective	Quite satisfied	Agree	Agree
120	1	1	Male	1974-10-03	Alemtuzumab	2ª línea	2017-01-23	1.52603	SPMS	2004-08-30	2002-11-10	29.9288	28.1233	13.9342	43.863	5.5	0	2016-08-17	7	2	Fingolimod	efficacy	2018-08-03	Totally agree	Totally agree	Totally agree	Totally agree	Agree	Quite	Quite	Quite	Risk	No		Totally agree	Totally agree	Quite capable	Quite capable	No					Very easy	Quite simple	Quite effective	Quite satisfied	Totally agree	Totally agree
121	1	1	Female	1979-08-12	Natalizumab	2nd line	2018-04-13	0.221918	RRMS	2003-11-01	2003-08-01	24.2384	23.9863	14.6795	38.9178	4	1	2018-02-15	5	2	Copaxone	efficacy	2018-07-03	Totally agree	Totally agree	Totally agree	Totally agree	Totally agree	Lot	Quite	Quite	Ningún riesgo	No		Totally agree	Totally agree	Very capable	Very capable	No					Little simple	Quite simple	Quite effective	Quite satisfied	Agree	Agree
122	1	1	Female	1957-02-04	Teriflunomida	1st line	2017-03-02	1.36164	RRMS	1996-10-01	1993-01-01	39.6822	35.9315	21.7918	61.474	4	0	2016-02-15	7	2	Natalizumab	adverse event	2018-07-12	Totally agree	Totally agree	Totally agree	Totally agree	Agree	Quite	Quite	Quite	Risk	No		Totally agree	Totally agree	Quite capable	Quite capable	Si	few	Quite	Quite	Quite	Quite simple	Quite simple	Quite effective	Quite satisfied	Agree	Agree
123	1	1	Male	1970-12-06	Alemtuzumab	2nd line	2015-10-27	2.72055	RRMS	2010-11-19	2010-11-15	39.9808	39.9699	7.66027	47.6411	1.5	0	2015-10-18	5	2	Fingolimod	efficacy	2018-07-16	Agree	agree	Agree	Agree	Agree	Quite	Quite	nothing	Low risk	No		Agree	Agree	Quite capable	Quite capable	No					Quite simple	Quite simple	Quite effective	Very satisfied	Totally agree	Totally agree
124	1	1	Male	1982-01-12	Teriflunomida	1st line	2016-05-26	2.2411	RRMS	2012-07-10	2011-07-10	30.5123	29.5096	6.12055	36.6329	4	1	2018-03-27	5	2	Dimetilfumarato	adverse event	2018-08-22	Agree	agree	Totally agree	Totally agree	Totally agree	Quite	Quite	Quite	Low risk	Si	Otro especialista	Totally agree	Totally agree	Quite capable	Quite capable	No					Quite simple	Quite simple	Quite effective	Quite satisfied	Agree	Agree
125	1	1	Female	1956-01-25	Rebif	1st line	2009-05-27	9.24384	RRMS	2003-04-22	2000-01-08	47.2712	43.9836	15.3452	62.6164	2	1	2018-06-08	7	0	naive	naive	2018-08-22	Agree	Totally agree	Agree	Agree	Disagree	Few	Few	few	Risk	No		Totally agree	Totally agree	Quite capable	Quite capable	Si	Quite	Quite	Quite	few	Very easy	Quite simple	Quite effective	Quite satisfied	Agree	Agree
126	1	1	Female	1979-05-10	Fingolimod	2nd line	2016-03-16	2.30411	RRMS	2011-06-30	2011-02-01	32.1616	31.7534	7.01918	39.1808	0	0	2015-12-24	6	2	Rebif	efficacy	2018-07-05	Totally agree	Totally agree	Totally agree	Totally agree	Totally agree	Lot	Lot	Lot	no risk	No		Totally agree	Totally agree	Quite capable	Quite capable	No					Very easy	Very easy	Quite effective	Very satisfied	Totally agree	Totally agree
127	1	1	Female	1962-11-12	Rebif	1st line	2012-01-01	6.52877	RRMS	2010-11-02	1990-06-15	48.0055	27.6082	7.69315	55.6986	0	0	2010-09-11	3	0	naive	naive	2018-07-11	Agree	agree	Agree	Totally agree	Totally agree	Quite	Quite	Quite	Low risk	No		Agree	Totally agree	Quite capable	Quite capable	No					Quite simple	Quite simple	Quite effective	Quite satisfied	Agree	Agree
128	1	1	Male	1994-03-22	Alemtuzumab	2nd line	2017-11-17	0.646575	RRMS	2014-12-12	2014-07-01	20.7397	20.2904	3.58082	24.3205	4	0	2017-09-22	5	1	Fingolimod	efficacy	2018-07-11	Totally agree	Totally agree	Totally agree	Agree	Totally agree	Lot	Lot	Quite	Risk	Si		Totally agree	Totally agree	Very capable	Very capable	No					Very easy	Quite simple	Very effective	Very satisfied	Totally agree	Totally agree
129	1	1	Male	1978-09-27	Rebif	1st line	2002-10-08	15.8877	RRMS	2002-05-27	2000-01-01	23.6795	21.2767	16.2548	39.9342	4	1	2018-01-15	4	0	naive	naive	2018-08-24	Totally agree	Totally agree	Totally agree	Totally agree	Totally agree	Quite	Quite	Quite	Risk	No		Totally agree	Totally agree	Very capable	Very capable	Si	few	Quite	few	few	Quite simple	Little simple	Quite effective	Quite satisfied	Totally agree	Agree
130	1	1	Female	1968-06-02	Alemtuzumab	2nd line	2015-05-23	3.27123	SPMS	2000-02-24	1999-07-15	31.7507	31.137	18.5233	50.274	6.5	1	2018-04-25	22	4	Rebif	efficacy	2018-08-29	Totally agree	Totally agree	Totally agree	Totally agree	Totally agree	Quite	Few	few	Low risk	No		Totally agree	Totally agree	Quite capable	Little capable	No					Very easy	Very easy	Little effecitve	Quite satisfied	Agree	Agree
131	1	1	Female	1974-10-20	Rebif	1st line	2012-05-29	6.25479	RRMS	1998-03-10	1987-06-15	23.4027	12.6603	20.4849	43.8877	2	0	1996-06-15	2	1	Avonex	naive	2018-08-29	Agree	agree	Totally agree	Agree	Agree	Lot	Lot	Lot	Low risk	Si	Internet	Agree	Totally agree	Quite capable	Quite capable	Si	few	few	Nothing	few	Very easy	Very easy	Quite effective	Quite satisfied	Agree	Agree
132	1	1	Female	1985-10-23	Rebif	1st line	2010-02-17	8.53425	RRMS	2010-02-12	2009-09-26	24.3233	23.9425	8.54795	32.8712	2	0	2014-12-12	4	0	naive	naive	2018-08-29	Totally agree	Totally agree	Totally agree	Totally agree	Totally agree	Lot	Lot	Lot	Low risk	No		Totally agree	Totally agree	Very capable	Very capable	No					Very easy	Very easy	Very effective	Very satisfied	Totally agree	Agree
133	1	1	Male	1978-03-11	Fingolimod	2nd line	2014-09-01	3.99452	RRMS	2014-04-15	2008-06-01	36.1205	30.2466	4.37534	40.4959	2	0	2016-05-25	9	0	naive	naive	2018-08-29	Totally agree	agree	Agree	Agree	Agree	Quite	Quite	Quite	Risk	Si	Internet	Totally agree	Agree	Quite capable	Quite capable	No					Quite simple	Very easy	Quite effective	Quite satisfied	Agree	Agree
134	1	1	Female	1969-10-28	Dimetilfumarato	1st line	2015-12-24	2.74521	SPMS	2006-10-06	2006-08-23	36.9644	36.8438	11.9671	48.9315	6	0	2006-10-06	2	1	Betaferon	naive	2018-09-21	Totally agree	Totally agree	Agree	Agree	Totally agree	Lot	Lot	Lot	Low risk	No		Agree	Agree	Quite capable	Quite capable	Si	Nothing	Nothing	Nothing	Nothing	Very easy	Very easy	Quite effective	Quite satisfied	Agree	Agree
135	1	1	Female	1973-05-08	Betaferon	1st line	2011-10-01	6.97808	RRMS	2011-12-27	2008-08-06	38.663	35.2712	6.73973	45.4027	0	0	2008-08-06	1	0	naive	naive	2018-09-21	Agree	Totally agree	Agree	Totally agree	Totally agree	Lot	Quite	few	Risk	No		Agree	Totally agree	Very capable	Very capable	Si	Nothing	few	few	Quite	Quite simple	Quite simple	Very effective	Quite satisfied	Totally agree	Totally agree
136	1	1	Female	1973-05-08	Rebif	1st line	2012-10-01	5.97534	RRMS	2012-04-30	2012-04-22	39.0055	38.9836	6.39726	45.4027	1	0	2012-04-22	1	0	naive	naive	2018-09-21	Totally agree	Totally agree	Totally agree	Totally agree	Totally agree	Lot	Lot	Lot	High risk	No		Totally agree	Totally agree	Very capable	Very capable	Si	Quite	few	Quite	Nothing	Very easy	Very easy	Very effective	Very satisfied	Totally agree	Totally agree
137	1	1	Male	1982-07-27	Rebif	1st line	2006-04-28	12.4082	RRMS	1996-03-04	1993-02-15	13.6137	10.5644	22.5644	36.1781	4	0	2005-08-20	10	0	naive	naive	2018-09-21	Totally agree	Totally agree	Totally agree	Totally agree	Totally agree	Quite	Quite	Quite	Low risk	No		Agree	Agree	Very capable	Quite capable	No					Quite simple	Quite simple	Quite effective	Very satisfied	Agree	Agree
138	1	1	Female	1972-06-29	Rebif	1st line	2014-01-28	4.64932	RRMS	2001-02-01	1998-10-01	28.6137	26.274	17.6466	46.2603	1	0	2013-05-08	4	0	naive	naive	2018-09-21	Totally agree	Totally agree	Totally agree	Totally agree	Agree	Quite	Quite	Quite	Low risk	No		Agree	Agree	Quite capable	Very capable	Si	Quite	Quite	few	Nothing	Quite simple	Very easy	Very effective	Quite satisfied	Agree	Agree
139	1	1	Female	1978-08-30	Rebif	1st line	2004-02-10	14.6301	RRMS	2003-05-29	2002-07-01	24.7616	23.8521	15.3342	40.0959	1.5	0	2003-05-19	3	0	naive	naive	2018-09-24	Totally agree	Totally agree	Totally agree	Agree	Totally agree	Lot	Lot	Lot	Low risk	Si	Internet	Totally agree	Totally agree	Very capable	Very capable	Si	few	few	few	few	Very easy	Quite simple	Very effective	Very satisfied	Totally agree	Totally agree
140	1	1	Female	1974-04-21	Teriflunomida	1st line	2017-06-15	1.36164	RRMS	2013-03-26	2013-03-21	38.9562	38.9425	5.5863	44.5425	0	0	2013-03-21	1	2	Copaxone	adverse event	2018-10-25	Totally agree	Totally agree	Totally agree	Totally agree	Totally agree	Lot	Lot	Quite	Low risk	No		Totally agree	Agree	Very capable	Very capable	Si	few	few	few	Nothing	Very easy	very easy	Very effective	Very satisfied	Totally agree	Totally agree
141	1	1	Female	1969-04-26	Dimetilfumarato	1st line	2017-04-27	1.52603	RRMS	2014-01-01	1989-01-01	44.7151	19.6986	4.84658	49.5616	4	0	2015-04-12	3	0	naive	naive	2018-11-05	Agree	Totally agree	Totally agree	Totally agree	Totally agree	Lot	Lot	Quite	Low risk	No		Agree	Totally agree	Quite capable	Quite capable	Si	few	few	few	few	Quite simple	Quite simple	Quite effective	Quite satisfied	Agree	Agree
142	1	1	Female	1992-05-12	Teriflunomida	1st line	2017-02-10	1.73973	RRMS	2016-12-27	2016-11-14	24.6438	24.526	1.86301	26.5068	0	0	2016-11-14	1	0	naive	naive	2018-11-07	Totally agree	Totally agree	Totally agree	Totally agree	Totally agree	Quite	Quite	Quite	Risk	No		Totally agree	Totally agree	Quite capable	Quite capable	No					Very easy	Very easy	Very effective	Very satisfied	Totally agree	Agree
143	1	1	Female	1980-10-27	Alemtuzumab	2nd line	2017-07-05	1.39452	SPMS	2007-12-24	2007-07-15	27.1753	26.7315	10.9315	38.1068	6	0	2017-02-24	6	3	Fingolimod	efficacy	2018-11-26	Totally agree	Totally agree	Totally agree	Totally agree	Totally agree	Lot	Lot	Lot	no risk	No		Totally agree	Totally agree	Very capable	Very capable	No					Very easy	Very easy	Very effective	Very satisfied	Totally agree	Totally agree
144	2	1	Female	1956-10-22	Avonex	1st line	2017-05-11	2.05479	SPMS	2016-10-19	1997-06-15	60.0329	40.674	2.6137	62.6466	6	1	2016-04-03	3	0		naive	2019-05-31	Totally agree	Totally agree	Totally agree	Totally agree	Totally agree	Quite	Lot	Quite	Low risk	Si	Phisiotherapist	Totally agree	Totally agree	Quite capable	Very capable	No					Very easy	Very easy	Quite effective	Quite satisfied	totally disagree	Agree
145	2	1	Female	1980-04-02	Rebif	1st line	2016-05-09	3.06027	RRMS	2016-03-16	2014-12-27	35.9781	34.7589	3.20822	39.1863	2	0	2016-02-19	3	0		naive	2019-05-31	Totally agree	Totally agree	Totally agree	Totally agree	Agree	Quite	Lot	Quite	Low risk	No		Totally agree	Totally agree	Very capable	Quite capable	No					Quite simple	Very easy	Quite effective	Very satisfied	Agree	Totally agree
146	2	1	Female	1983-10-01	Teriflunomida	1st line	2016-05-09	3.09863	RRMS	2013-09-26	2013-09-25	30.0082	30.0055	5.71781	35.726	1	0	2013-09-25	1	1	Avonex	adverse event	2019-06-14	Totally agree	disagree	Agree	Agree	Agree	Quite	Quite	Quite	Low risk	No		Agree	Agree	Quite capable	Quite capable	No					Very easy	Very easy	Quite effective	Quite satisfied	Totally agree	Agree
148	2	1	Male	1981-05-02	Rebif	1st line	2018-04-09	1.16986	RRMS	2018-01-20	2017-11-26	36.7452	36.5945	1.3863	38.1315	1	0	2017-11-26	1	0		naive	2019-06-10	Totally agree	agree	Totally agree	Totally agree	Agree	Lot	Quite	Quite	Low risk	No		Agree	Agree	Quite capable	Quite capable	Si	few	Quite	few	few	Quite simple	Quite simple	Quite effective	Quite satisfied	Totally agree	Agree
149	2	1	Female	1969-11-12	Copaxone	1st line	2009-07-01	9.94795	RRMS	1998-12-30	1998-07-05	29.1507	28.663	20.4575	49.6082	2	0	2015-07-20	17	1	Rebif	adverse event	2019-06-10	Totally agree	Totally agree	Totally agree	Totally agree	Totally agree	Lot	Lot	Lot	Low risk	No		Totally agree	Totally agree	Very capable	Quite capable	Si	few	Nothing	Nothing	few	not simpe	Quite simple	Quite effective	Quite satisfied	Totally agree	Agree
150	2	1	Female	1978-09-20	Ocrelizumab	2nd line	2017-04-06	2.26027	RRMS	2012-06-01	2007-01-01	33.7205	28.3014	7.10959	40.8301	2	0	2016-05-25	4	1	Avonex	efficacy	2019-07-10	Totally agree	Totally agree	Totally agree	Totally agree	Totally agree	Lot	Lot	Lot	Low risk	No		Totally agree	Totally agree	Very capable	Very capable	No					Very easy	Very easy	Very effective	Very satisfied	Totally agree	Totally agree
151	2	1	Female	1995-07-26	Natalizumab	2nd line	2018-07-06	0.931507	RRMS	2018-06-01	2017-09-22	22.8658	22.1753	1.0274	23.8932	1.5	0	2018-05-01	2	0		naive	2019-06-11	Totally agree	Totally agree	Totally agree	Totally agree	Totally agree	Lot	Lot	Lot	no risk	Si	Internet	Totally agree	Totally agree	Very capable	Very capable	No					Quite simple	Quite simple	Very effective	Very satisfied	Totally agree	Totally agree
153	2	1	Male	1970-12-15	Fingolimod	2nd line	2012-10-01	6.71781	RRMS	2004-04-18	1989-07-15	33.3644	18.5945	15.1781	48.5425	2	0	2011-07-12	4	2	Rebif	efficacy	2019-06-19	Totally agree	Totally agree	Totally agree	Agree	Totally agree	Lot	Quite	Quite	Low risk	Si	Patient association, MS patients	Totally agree	Totally agree	Quite capable	Quite capable	Si	few	few	few	Nothing	Very easy	Very easy	Quite effective	Quite satisfied	Agree	Totally agree
155	2	1	Female	1997-05-03	Natalizumab	2nd line	2018-06-26	1.01918	RRMS	2018-05-31	2018-05-17	21.0904	21.0521	1.09041	22.1808	2	0	2018-05-17	1	0		naive	2019-07-03	Totally agree	Totally agree	Totally agree	Agree	Totally agree	Lot	Few	few	No risk	No		Agree	Agree	Very capable	Very capable	No					Quite simple	Very easy	Very effective	Very satisfied	Totally agree	Totally agree
156	2	1	Female	1979-11-06	Rebif	1st line	2018-07-05	0.969863	RRMS	2017-02-03	2014-07-29	37.2712	34.7507	2.3863	39.6575	1	0	2017-10-03	2	0		naive	2019-06-24	Agree	agree	Agree	Agree	Agree	Lot	Lot	Lot	Low risk	Si	Internet	Agree	Agree	Quite capable	Quite capable	Si	few	few	few	Nothing	Quite simple	Quite simple	Quite effective	Quite satisfied	Agree	Agree
157	2	1	Female	1967-01-01	Rebif	1st line	2000-03-16	19.2959	RRMS	1999-08-12	1999-01-17	32.6329	32.0658	19.8904	52.5233	1	0	2012-08-27	3	0		naive	2019-06-28	Agree	agree	Agree	Agree	Agree	Quite	Quite	Quite	Low risk	No		Agree	Agree	Quite capable	Quite capable	No					Quite simple	Quite simple	Quite effective	Quite satisfied	Agree	Agree
158	2	1	Female	1982-01-25	Rebif	1st line	2002-02-14	17.3781	RRMS	2001-05-14	1998-01-15	19.3123	15.9836	18.1342	37.4466	0	0	2011-06-03	4	0		naive	2019-06-28	Disagree	Totally agree	Totally agree	Totally agree	Totally agree	Lot	Lot	Quite	Low risk	No		Totally agree	Totally agree	Quite capable	Quite capable	Si	Quite	Quite	Quite	Nothing	Very easy	Very easy	Quite effective	Quite satisfied	Agree	Totally agree
159	2	1	Female	1982-11-30	Dimetilfumarato	1st line	2015-10-01	3.74247	RRMS	2013-11-14	2013-06-15	30.9781	30.5616	5.62192	36.6	2.5	1	2018-10-14	2	1	Betaferon	adverse event	2019-06-28	Totally agree	agree	Totally agree	Totally agree	Totally agree	Quite	Lot	Quite	Low risk	No		Totally agree	Totally agree	Quite capable	Quite capable	No					Very easy	Very easy	Quite effective	Quite satisfied	Totally agree	Totally agree
160	2	1	Female	1976-01-18	Teriflunomida	1st line	2018-10-26	0.671233	RRMS	2018-06-20	2018-02-08	42.4493	42.0877	1.02192	43.4712	2	0	2018-02-28	1	0		naive	2019-06-28	Totally agree	Totally agree	Totally agree	Totally agree	Totally agree	Lot	Lot	Lot	Low risk	No		Totally agree	Totally agree	Quite capable	Quite capable	Si	Quite	Quite	Quite	few	Very easy	Very easy	Quite effective	Very satisfied	Agree	Totally agree
161	2	1	Female	1978-12-22	Natalizumab	2nd line	2018-08-10	0.89589	RRMS	2013-07-17	2012-10-01	34.5918	33.8	5.96438	40.5562	2.5	0	2018-01-18	4	1	Fingolimod	efficacy	2019-07-03	Agree	agree	Agree	Agree	Agree	Quite	Quite	Quite	High risk	Si	Ms specialist, MS patients	Disagree	Agree	Quite capable	Little capable	Si	Quite	Quite	Quite	few	not simple	Little simple	Little effecitve	Quite satisfied	Disagree	Agree
162	2	1	Female	1986-10-12	Natalizumab	2nd line	2007-12-18	11.5425	RRMS	2006-08-07	2001-04-04	19.8329	14.4877	12.9068	32.7397	0	0	2007-09-07	7	1	Rebif	efficacy	2019-07-01	Totally agree	Totally agree	Totally agree	Totally agree	Totally agree	Lot	Lot	quite	Risk	Si	MS specialist	Totally agree	Totally agree	Very capable	Very capable	No					Quite simple	Quite simple	Very effective	Very satisfied	Totally agree	Totally agree
163	2	1	Female	1983-09-19	Natalizumab	2nd line	2018-01-19	1.44932	RRMS	2012-04-11	2011-08-15	28.5808	27.9233	7.2274	35.8082	1	0	2017-10-18	3	1	Copaxone	efficacy	2019-07-02	Totally agree	Totally agree	Totally agree	Totally agree	Totally agree	Lot	Lot	Lot	Low risk	No		Totally agree	Totally agree	Quite capable	Quite capable	No					Very easy	very easy	Quite effective	Very satisfied	Totally agree	Totally agree
164	2	1	Female	1982-08-17	Natalizumab	2nd line	2010-05-19	9.12329	RRMS	2005-01-06	2005-01-01	22.4055	22.3918	14.4904	36.8959	2	2	2010-04-12	4	1	Rebif	efficacy	2019-07-01	Totally agree	Totally agree	Totally agree	Totally agree	Totally agree	Lot	Lot	Lot	Low risk	Si	Patient association, MS patients, internet, other neurologist	Totally agree	Totally agree	Very capable	Very capable	Si	Lot	Lot	Lot	Quite	Quite simple	Very easy	Very effective	Very satisfied	Agree	Totally agree
165	2	1	Male	1955-01-24	Fingolimod	2nd line	2012-09-10	6.81096	RRMS	2002-10-31	2002-04-01	47.8	47.2164	16.6795	64.4795	3.5	0	2014-04-19	7	2	Natalizumab	adverse event	2019-07-02	Totally agree	Totally agree	Totally agree	Totally agree	Totally agree	Lot	Lot	Quite	no risk	No		Totally agree	Totally agree	Quite capable	Quite capable	No					Very easy	Very easy	Quite effective	Quite satisfied	Totally agree	Totally agree
166	2	1	Female	1977-06-19	Natalizumab	2nd line	2013-01-14	6.53973	RRMS	2007-08-21	2005-04-03	30.1918	27.8082	11.9452	42.137	2	0	2012-06-29	6	1	Rebif	efficacy	2019-07-29	Totally agree	agree	Disagree	Disagree	Disagree	Few	Nothing	nothing	High risk	No		Disagree	Agree	Very capable	Quite capable	Si	Quite	Quite	Quite	few	Little simple	Quite simple	Quite effective	Quite satisfied	Disagree	disagree
167	2	1	Male	1979-12-18	Dimetilfumarato	1st line	2012-07-02	7	RRMS	2003-05-19	1998-08-15	23.4329	18.6712	16.1288	39.5616	6	0	2011-10-01	4	3	Rebif	efficacy	2019-07-01	Agree	agree	Totally agree	Totally agree	Agree	Lot	Quite	few	Risk	No		Totally agree	Totally agree	Little capable	Little capable	No					Very easy	Very easy	Little effecitve	Little satisfied	Disagree	Agree
168	2	1	Female	1968-08-06	Fingolimod	2nd line	2019-01-17	0.506849	RRMS	2018-09-24	2017-01-11	50.1671	48.4658	0.821918	50.989	2	1	2019-07-17	2	0		naive	2019-07-21	Totally agree	Totally agree	Totally agree	Agree	Totally agree	Quite	Quite	Quite	Low risk	No		Agree	Totally agree	Quite capable	Quite capable	No					Very easy	Very easy	Quite effective	Quite satisfied	Totally agree	Totally agree
170	2	1	Female	1975-06-29	Natalizumab	2nd line	2009-01-08	10.474	RRMS	2006-05-22	2003-01-27	30.9178	27.6	13.1096	44.0274	6	0	2008-10-20	6	3	Avonex	efficacy	2019-06-28	Totally agree	Totally agree	Totally agree	Totally agree	Totally agree	Quite	Lot	Quite	Quite	Si	Internet, MS patietns	Agree	Agree	Very capable	Quite capable	No					Very easy	Very easy	Quite effective	Very satisfied	Totally agree	Agree
171	2	1	Male	1961-11-09	Avonex	1st line	2016-05-09	3.15068	RRMS	2015-12-14	2007-02-01	54.1315	45.2603	3.55342	57.6849	4	0	2007-02-01	1	0	Avonex	naive	2019-07-03	Totally agree	Totally agree	Agree	Totally agree	Totally agree	Quite	Lot	Quite	Low risk	No		Totally agree	Agree	Quite capable	Quite capable	Si	Quite	Lot	few	few	Very easy	Very easy	Quite effective	Quite satisfied	Agree	Agree
172	2	1	Female	1975-12-06	Copaxone	1st line	2017-10-24	1.69041	RRMS	2014-07-26	2015-10-01	38.663	39.8466	4.93973	43.6027	1	0	2016-12-25	2	0		naive	2019-07-03	Totally agree	Totally agree	Totally agree	Totally agree	Agree	Lot	Quite	few	Low risk	No		Totally agree	Agree	Very capable	Very capable	No					Quite simple	Quite simple	Very effective	Quite satisfied	Totally agree	Agree
173	2	1	Female	1977-01-04	Alemtuzumab	2nd line	2016-11-11	2.64384	RRMS	2004-08-13	2002-10-15	27.6247	25.7945	14.8986	42.5233	2	3	2019-02-01	14	4	Fingolimod	efficacy	2019-07-04	Totally agree	agree	Disagree	Disagree	Totally agree	Lot	Quite	Quite	Low risk	No		Disagree	Agree	Quite capable	Quite capable	No					Very easy	Very easy	Quite effective	Quite satisfied	Agree	Agree
175	2	1	Female	1981-05-31	Betaferon	1st line	2009-06-15	10.1425	RRMS	2006-09-28	2006-08-17	25.3452	25.2301	12.8575	38.2027	0	0	2016-06-15	1	0		naive	2019-08-04	Agree	disagree	Disagree	Disagree	Totally agree	Quite	Quite	few	Risk	Si	Internet	Disagree	Disagree	Quite capable	Quite capable	Si	Quite	few	Nothing	few	Quite simple	Quite simple	Quite effective	Quite satisfied	Agree	Agree
176	2	1	Female	2001-04-07	Teriflunomida	1st line	2018-11-08	0.780822	RRMS	2016-01-15	2014-05-01	14.7836	13.074	3.59726	18.3808	0	0	2016-11-01	4	2	Rebif	adverse event	2019-08-20	Totally agree	agree	Totally agree	Totally agree	Totally agree	Lot	Quite	Quite	Low risk	No		Agree	Totally agree	Very capable	Quite capable	No					Very easy	Very easy	Quite effective	Very satisfied	Totally agree	Totally agree
177	2	1	Female	1972-04-30	Teriflunomida	1st line	2018-10-25	0.819178	RRMS	2017-04-22	2007-07-20	45.0082	35.2438	2.32877	47.337	2.5	0	2007-07-20	1	0		naive	2019-08-20	Totally agree	Muy de acuerdo	Totally agree	Totally agree	Totally agree	Lot	Lot	Lot	Risk	No		Totally agree	Totally agree	Quite capable	Quite capable	No					Quite simple	Quite simple	Very effective	Very satisfied	Totally agree	Totally agree
178	2	1	Female	1968-12-13	Dimetilfumarato	1st line	2018-10-25	0.819178	RRMS	2018-05-11	2017-03-15	49.4411	48.2849	1.27671	50.7178	1	0	2017-03-15	1	0		naive	2019-08-20	Totally agree	agree	Totally agree	Totally agree	Totally agree	Quite	Lot	Quite	Low risk	No		Totally agree	Totally agree	Very capable	Very capable	Si	few	few	Quite	Nothing	Very easy	Very easy	Very effective	Very satisfied	Totally agree	Totally agree
179	2	1	Female	1973-11-05	Dimetilfumarato	1st line	2018-09-20	0.917808	RRMS	2018-01-17	2016-05-01	44.2301	42.5151	1.59178	45.8219	0	0	2018-03-13	2	0		naive	2019-08-21	Totally agree	Muy de acuerdo	Totally agree	Totally agree	Totally agree	few	Lot	few	Low risk	Si	NC	Totally agree	Totally agree	Very capable	Very capable	Si	Quite	Quite	Lot	few	Quite simple	Quite simple	Quite effective	Quite satisfied	Agree	Totally agree
180	2	1	Female	1980-04-11	Fingolimod	2nd line	2019-05-10	0.40274	RRMS	2014-03-13	2013-09-01	33.9425	33.4137	5.56438	39.5068	2	2	2019-12-18	7	2	Copaxone	naive	2019-10-04	Totally agree	Muy de acuerdo	Totally agree	Totally agree	Totally agree	Lot	Lot	Lot	Risk	No		Totally agree	Totally agree	Very capable	Very capable	No					Very easy	Very easy	Very effective	Very satisfied	Totally agree	Totally agree
181	2	1	Female	1977-10-19	Dimetilfumarato	1st line	2014-07-09	5.2411	RRMS	2010-03-20	2010-03-14	32.4384	32.4219	9.54795	41.9863	2.5	0	2015-07-18	3	1	Diazoxida	otros	2019-10-04	Totally agree	agree	Agree	Disagree	Agree	Quite	Few	few	Low risk	Si	Internet, MS patietns	Agree	Agree	Quite capable	Quite capable	Si	Quite	Quite	Quite	few	Very easy	Very easy	Quite effective	Quite satisfied	Agree	Agree
182	2	1	Female	1980-10-11	Dimetilfumarato	1st line	2019-06-20	0.309589	RRMS	2019-03-01	2019-02-26	38.411	38.4027	0.613699	39.0247	1	0	2019-02-26	2	0		naive	2019-10-11	Totally agree	Totally agree	Totally agree	Totally agree	Totally agree	Lot	Lot	Lot	Low risk	No		Totally agree	Totally agree	Quite capable	Quite capable	No					Very easy	Very easy	Quite effective	Very satisfied	Agree	Agree
183	2	1	Male	1976-10-05	Avonex	1st line	2011-01-01	8.76986	RRMS	2008-03-31	2019-10-07	31.5068	43.0329	11.526	43.0329	0	0	2016-07-22	4	0		naive	2019-10-07	Totally agree	Muy de acuerdo	totally disagree	Disagree	Disagree	few	Few	few	Low risk	Si		Disagree	Disagree	Little capable	Little capable	Si	few	few	few	few	Little simple	Little simple	Little effecitve	Little satisfied	Disagree	disagree
184	2	1	Female	1971-03-13	Dimetilfumarato	1st line	2017-09-20	2.05205	RRMS	2017-06-14	2008-12-24	46.2877	37.811	2.32055	48.6082	1	0	2017-06-14	2	0		naive	2019-10-09	Totally agree	agree	Totally agree	Disagree	Totally agree	Quite	Quite	Quite	Risk	No		Disagree	Disagree	Quite capable	Quite capable	No					Very easy	Very easy	Quite effective	Very satisfied	Totally agree	Totally agree
185	2	1	Male	1980-08-18	Avonex	1st line	2019-01-31	0.687671	RRMS	2018-09-24	2016-06-15	38.126	35.8493	1.0411	39.1671	1	1	2019-02-26	2	0		naive	2019-10-09	Totally agree	Muy de acuerdo	Totally agree	Totally agree	Totally agree	Lot	Lot	Quite	Risk	No		Totally agree	Totally agree	Quite capable	Quite capable	Si	Nothing	Nothing	few	few	Very easy	Very easy	Quite effective	Very satisfied	Totally agree	Totally agree
186	2	1	Female	1960-09-20	Dimetilfumarato	1st line	2015-09-10	4.08219	RRMS	2012-10-18	2011-10-31	52.1123	51.1452	6.97808	59.0904	6.5	0	2017-11-17	3	1	Avonex	efficacy	2019-10-09	Totally agree	Totally agree	Totally agree	Totally agree	Totally agree	Quite	Quite	Quite	No risk	No		Totally agree	Totally agree	Quite capable	Quite capable	No					Very easy	Very easy	Quite effective	Very satisfied	Totally agree	Totally agree
187	2	1	Female	1966-10-26	Cladribina	1st line	2019-03-18	0.561644	SPMS	2012-05-24	2012-01-19	45.6082	45.263	7.38082	52.989	5.5	0	2012-01-15	1	3	Fingolimod	efficacy	2019-10-09	Totally agree	agree	Agree	Agree	Totally agree	Quite	Quite	Quite	Low risk	No		Agree	Agree	Quite capable	Quite capable	No					Quite simple	Quite simple	Quite effective	Quite satisfied	Quite de acuerdo	Totally agree
188	2	1	Female	1969-05-15	Teriflunomida	1st line	2018-01-25	1.70959	RRMS	2003-04-02	2003-04-01	33.9041	33.9014	16.537	50.4411	0	0	2014-08-18	6	2	Dimetilfumarato	adverse event	2019-10-11	Totally agree	Totally agree	Totally agree	Totally agree	Totally agree	Quite	Lot	Quite	Risk	No		Totally agree	Totally agree	Very capable	Quite capable	No					Very easy	Very easy	Very effective	Very satisfied	Totally agree	Totally agree
189	2	1	Female	1980-06-22	Copaxone	1st line	2018-03-02	1.61096	RRMS	2017-04-05	2017-03-14	36.811	36.7507	2.51781	39.3288	2	0	2017-03-14	1	0		naive	2019-10-11	Totally agree	Totally agree	Totally agree	Totally agree	Totally agree	Quite	Lot	Lot	Low risk	No		Totally agree	Totally agree	Quite capable	Quite capable	No					Very easy	Very easy	Quite effective	Very satisfied	Agree	Totally agree
190	2	1	Female	1976-09-19	Teriflunomida	1st line	2017-08-07	2.17808	RRMS	2016-09-29	2014-06-01	40.0548	37.7233	3.03288	43.0877	1	0	2017-09-15	2	0		naive	2019-10-11	Totally agree	agree	Totally agree	Totally agree	Totally agree	Quite	Quite	few	Low risk	No		Totally disagree	Totally agree	Quite capable	Quite capable	No					Very easy	Very easy	Quite effective	Quite satisfied	Agree	Totally agree
191	2	1	Female	1976-06-24	Natalizumab	2nd line	2015-10-16	3.99726	RRMS	1998-09-15	1996-04-10	22.2411	19.8082	21.0932	43.3342	3	0	2015-08-01	9	3	Fingolimod	efficacy	2019-10-14	Agree	disagree	Disagree	Disagree	Agree	Quite	Quite	few	Low risk	No		Agree	Disagree	Quite capable	Quite capable	No					Very easy	Quite simple	Quite effective	Very satisfied	Totally agree	Agree
192	2	1	Female	1981-05-21	Cladribina	1st line	2019-05-27	0.369863	RRMS	2018-01-16	2015-07-01	36.6822	34.1342	1.72877	38.411	1	1	2018-12-20	4	1	Rebif	efficacy	2019-10-09	Totally agree	Totally agree	Totally agree	Totally agree	Totally agree	Lot	Lot	Lot	Risk	Si	Internet, MS patietns	Totally agree	Totally agree	Very capable	Very capable	Si	few	few	Lot	Lot	Very easy	Very easy	Very effective	Very satisfied	Totally agree	Agree
193	2	1	Male	1960-01-05	Dimetilfumarato	1st line	2018-01-25	1.71781	RRMS	2017-11-15	2017-06-01	57.9014	57.4438	1.91233	59.8137	2.5	0	2017-08-04	1	0		naive	2019-10-14	Totally agree	agree	Totally agree	Agree	Agree	Quite	Lot	quite	Low risk	Si	Internet, MS association	Totally agree	Totally agree	Quite capable	Quite capable	Si	few	Nothing	Nothing	Nothing	Quite simple	Very easy	Quite effective	Very satisfied	Agree	Totally agree
194	2	1	Female	1972-09-04	Natalizumab	2nd line	2018-01-19	1.73425	RRMS	2017-10-20	2017-10-14	45.1562	45.1397	1.98356	47.1397	4	0	2017-10-14	1	0		naive	2019-10-14	Totally agree	Totally agree	Totally agree	Totally agree	Totally agree	Lot	Lot	Lot	High risk	No		Totally agree	Totally agree	Very capable	Very capable	Si	few	few	Quite	few	Very easy	Very easy	Very effective	Very satisfied	Totally agree	Totally agree
195	2	1	Male	1976-04-12	Ocrelizumab	2nd line	2017-04-21	2.48219	RRMS	2013-10-11	2012-08-17	37.5233	36.3726	6.01096	43.5342	3.5	0	2018-01-18	4	1	Rebif	efficacy	2019-10-14	Totally agree	Totally agree	Totally agree	Totally agree	Totally agree	Lot	Lot	Lot	Low risk	No		Totally agree	Totally agree	Very capable	Quite capable	No					Very easy	Very easy	Very effective	Very satisfied	Totally agree	Totally agree
196	2	1	Female	1985-06-05	Dimetilfumarato	1st line	2016-07-21	3.21918	RRMS	2015-09-30	2015-09-02	30.3397	30.263	4.0274	34.3671	0	0	2015-10-21	2	1	Rebif	adverse event	2019-10-09	Totally agree	Totally agree	Totally agree	Totally agree	Totally agree	Lot	Lot	Lot	Low risk	No		Totally agree	Totally agree	Quite capable	Quite capable	No					Very easy	Quite simple	Quite effective	Quite satisfied	Totally agree	Totally agree
197	2	1	Female	1976-01-14	Avonex	1st line	2009-03-15	10.5945	RRMS	1999-11-15	1999-11-01	23.8521	23.8137	19.9315	43.7836	1	0	2008-06-15	4	0		naive	2019-10-16	Totally agree	Totally agree	Totally agree	Totally agree	Totally agree	Lot	Lot	Lot	Low risk	No		Totally agree	Totally agree	Very capable	Very capable	Si	Quite	Quite	few	few	Little simple	Quite simple	Very effective	Quite satisfied	Agree	Totally agree
198	2	1	Female	1977-12-23	Rebif	1st line	2013-09-13	6.09315	RRMS	2010-09-14	1999-04-01	32.7479	21.2849	9.09315	41.8411	1	0	2012-05-30	3	0		naive	2019-10-16	Totally agree	agree	Totally agree	Totally agree	Totally agree	Lot	Lot	Quite	Low risk	No		Totally agree	Totally agree	Little capable	Quite capable	No					Very easy	Very easy	Quite effective	Quite satisfied	Agree	Agree
199	2	1	Female	1987-05-10	Natalizumab	2nd line	2018-02-12	1.67397	RRMS	2017-11-25	2017-10-24	30.5671	30.4795	1.89041	32.4575	0	0	2017-10-24	1	0		naive	2019-10-16	Totally agree	Totally agree	Totally agree	Totally agree	Totally agree	Lot	Lot	Lot	risk	No		Totally agree	Totally agree	Very capable	Very capable	No					Quite simple	Very easy	Very effective	Very satisfied	Totally agree	Totally agree
200	2	1	Female	1965-06-09	Teriflunomida	1st line	2019-02-14	0.673973	RRMS	2018-10-03	2016-01-02	53.3534	50.6	1.0411	54.3945	2.5	0	2016-01-02	1	0		naive	2019-10-18	Totally agree	Totally agree	Totally agree	Totally agree	Totally agree	Lot	Quite	Quite	Low risk	No		Agree	Totally agree	Quite capable	Quite capable	No					Very easy	Very easy	Quite effective	Quite satisfied	Agree	Agree
201	2	1	Female	1952-08-27	Avonex	1st line	2012-10-02	7.04658	RRMS	2012-06-07	2012-05-19	59.8192	59.7671	7.36712	67.1863	2	0	2012-05-19	1	0		naive	2019-10-18	Totally agree	Totally agree	Totally agree	Agree	Totally agree	Quite	Quite	few	Risk	Si	Internet, press	Agree	Totally agree	Quite capable	Quite capable	No					Little simple	Quite simple	Quite effective	Quite satisfied	Agree	Agree
202	2	1	Female	1975-12-01	Rebif	1st line	2011-10-01	8.05205	RRMS	2009-02-24	2003-08-15	33.2575	27.7233	10.6521	43.9096	2	0	2009-08-11	4	0		naive	2019-10-18	Agree	agree	Agree	Agree	Agree	Quite	Quite	Quite	Low risk	No		Agree	Agree	Very capable	Very capable	No					Quite simple	Quite simple	Very effective	Very satisfied	Totally agree	Agree
203	2	1	Female	1983-01-12	Alemtuzumab	2nd line	2018-06-25	1.04658	RRMS	2017-09-04	2017-08-08	34.6685	34.5945	1.85205	36.5205	1.5	0	2018-03-08	4	1	Natalizumab	adverse event	2019-07-12	Totally agree	Totally agree	Totally agree	Totally agree	Totally agree	Lot	Lot	Lot	Low risk	Si	Internet, MS association	Totally agree	Totally agree	Very capable	Very capable	Si	few	few	Quite	few	Very easy	Quite simple	Quite effective	Quite satisfied	Totally agree	Agree
204	2	1	Female	1990-06-06	Natalizumab	2nd line	2019-02-05	0.69863	RRMS	2006-06-01	2006-03-01	15.9973	15.7452	13.389	29.3863	3.5	0	2018-05-23	5	3	Avonex	adverse event	2019-10-18	Totally agree	agree	Agree	Agree	Totally agree	Quite	Quite	Quite	No risk	No		Totally agree	Totally agree	Quite capable	Quite capable	No					Quite simple	Quite simple	Quite effective	Quite satisfied	Agree	Agree
205	2	1	Female	1972-09-14	Alemtuzumab	2nd line	2018-07-26	1.24658	RRMS	1999-11-22	1999-08-19	27.2055	26.9452	19.9342	47.1397	6	1	2018-12-28	16	4	Teriflunomida	efficacy	2019-10-24	Totally agree	Totally agree	Totally agree	Totally agree	Totally agree	Lot	Lot	Lot	No risk	No		Totally agree	Totally agree	Very capable	Very capable	No					Very easy	Very easy	Very effective	Very satisfied	Totally agree	Totally agree
206	2	1	Female	1993-01-28	Alemtuzumab	2nd line	2019-05-11	0.457534	RRMS	2019-01-10	2018-10-15	25.9671	25.7288	0.789041	26.7562	2.5	1	2019-02-13	2	0		naive	2019-10-25	Totally agree	Totally agree	Totally agree	Totally agree	Totally agree	Lot	Lot	Quite	Low risk	Si	MS assocation	Totally agree	Totally agree	Very capable	Very capable	No					Quite simple	Quite simple	Very effective	Very satisfied	Totally agree	Totally agree
207	2	1	Female	1975-05-10	Ocrelizumab	2nd line	2019-04-30	0.487671	RRMS	2011-06-30	2011-02-01	36.1644	35.7562	8.32603	44.4904	1	2	2019-04-26	8	3	Fingolimod	efficacy	2019-10-25	Totally agree	Totally agree	Totally agree	Totally agree	Totally agree	Lot	Lot	Lot	Low risk	No		Totally agree	Totally agree	Quite capable	Quite capable	No					Very easy	Very easy	Very effective	Very satisfied	Totally agree	Totally agree
208	2	1	Female	1975-06-29	Natalizumab	2nd line	2016-05-09	3.17534	RRMS	2015-12-14	2007-02-01	40.4877	31.6164	3.57808	44.0658	4	0	2007-02-01	1	0		naive	2019-07-12	Totally agree	Totally agree	Totally agree	Totally agree	Totally agree	Lot	Lot	Lot	High risk	Si	Internet	Agree	Totally agree	Quite capable	Very capable	Si	Nothing	Nothing	few	Nothing	Very easy	Very easy	Quite effective	Quite satisfied	Agree	Totally agree
[truncated: 2 more columns]
